# Supplementary material for: Molecular evidence for distinct modes of nutrient acquisition between visceral and neurotropic schistosomes of birds
Source: Sci Rep. 2019 Feb 4;9:1347. doi: 10.1038/s41598-018-37669-2 (PMC6362228; doi:10.1038/s41598-018-37669-2)
Supplement: Supplementary file 1 — Supplementary Table S1 [file 41598_2018_37669_MOESM1_ESM.xlsx]

## Sheet: STable1
Supplementary Table S1. Classification of predicted proteins from the Trichobilharzia szidati and T. regenti transcriptomes based on homology (BLASTp; E-value E-value cut-off: ≤ 10-5) to annotated proteins in the Kyoto Encyclopedia of Genes and Genomes (KEGG) database.
	Trichobilharzia szidati		Trichobilharzia regenti
	KEGG terms	Transcripts	KEGG terms	Transcripts
KEGG BRITE protein families
Metabolism
Amino acid related enzymes	28	64	29	59
Aminoacyl-tRNA synthetase	21	49	21	41
Aminotransferase (transaminase)	7	15	8	18
Cellular antigens	31	79	31	72
Proteins	31	79	31	72
Glycosyltransferases	46	72	50	81
Glycan extension	14	23	17	29
N-Glycan biosynthesis	14	18	14	21
GPI-anchor biosynthesis	5	11	5	6
O-Glycan biosynthesis	5	8	6	13
Unclassified	3	3	3	3
Polysaccharide	2	4	2	5
Others	2	3	2	2
Glycolipid biosynthesis	1	2	1	2
Cytochrome P450	2	2
Cytochrome P450, animal type	2	2
Heparan sulfate/heparin binding proteins	13	34	19	40
Morphogens	4	6	5	5
Others	3	13	3	15
Axon guidance molecules	2	8	2	3
Extracellular matrix molecules			3	8
Coagulation and fibrinolysis	2	3	2	2
Growth factors/receptors	1	2	3	5
Adhesion molecules of cell surface	1	2	1	2
Lipid biosynthesis proteins	21	48	22	38
Phospholipid acyltransferase	7	13	8	10
Fatty acid synthase	7	8	6	8
Acyl-CoA synthetase	4	19	4	13
Elongase	2	6	2	5
Desaturase	1	2	2	2
Prenyltransferases	12	15	11	17
Protein prenylation	6	8	5	10
Terpene biosynthesis	4	4	4	5
Compound prenylation	2	3	2	2
Peptidases	130	248	135	263
Cysteine Peptidases	46	96	50	114
Metallo Peptidases	38	63	41	72
Serine Peptidases	25	49	25	42
Threonine Peptidases	16	21	15	23
Aspartic Peptidases	4	18	4	12
Peptidases of Unknown Catalytic Type	1	1
Polyketide biosynthesis proteins	1	1
Polyketide tailoring proteins	1	1
Protein kinases	165	359	173	376
Serine/threonine protein kinases: Other group	29	57	35	76
Serine/threonine protein kinases: CMGC group	26	63	25	58
Serine/threonine protein kinases: CAMK group	23	49	24	51
Tyrosine protein kinases	21	43	21	40
Serine/threonine protein kinases: AGC group	19	46	20	45
Serine/threonine protein kinases: STE group	15	37	16	30
Serine/threonine protein kinases: Atypical group	15	30	15	43
Serine/threonine protein kinases: TKL group	11	18	11	18
Serine/threonine protein kinases: CK1 group	5	15	5	12
Serine/threonine protein kinases: RGC group	1	1	1	3
Protein phosphatases and associated proteins	124	278	137	302
Protein Ser/ Thr phosphatases	102	229	111	247
Protein Tyrosine phosphatases (PTPs)	11	25	13	30
HAD phosphatases	11	24	13	25
Other Enzymes	1167	2240	1243	2389
Transferases	441	854	462	900
Hydrolases	414	814	443	869
Ligases	121	248	130	237
Oxidoreductases	114	204	123	237
Isomerases	45	75	46	82
Lyases	32	45	39	64
Proteoglycans	7	11	9	13
Cell surface proteoglycans	4	6	6	8
Extracellular matrix (ECM) proteoglycans	3	5	3	5
Transport system	139	248	143	246
Solute Carrier Family (SLC)	93	178	83	139
Other Transporters	30	42	29	38
ABC Transporters, Eukaryotic Type	14	26	14	28
Major Facilitator Superfamily (MFS)	2	2	17	41
Environmental Information processing
Cell adhesion molecules and their ligands	39	118	47	95
Immunoglobulin Superfamily	21	53	29	49
Cadherin Family	7	36	6	24
Integrin Family	6	12	4	5
Others	3	8	4	8
Link Protein Family	1	6	3	8
Sialomucin Family	1	3	1	1
Cytokine receptors	17	38	16	31
Receptor tyrosine kinase	11	25	11	23
TGF-beta receptors	5	10	4	7
TNF receptor family	1	3	1	1
Cytokines	3	12	4	12
PDGF family	2	11	3	11
TGF-beta family	1	1	1	1
Enzyme-linked receptors	16	35	15	30
Receptor tyrosine kinases	11	25	11	23
Receptor serine/threonine kinases	5	10	4	7
G protein-coupled receptors	21	35	28	55
Class A. Rhodopsin family	13	26	17	41
Others	4	5	4	6
Class C. Metabotropic glutamate receptor family	2	2	2	3
Class B. Secretin receptor family	2	2	5	5
GTP-binding proteins	50	84	51	85
Small (Monomeric) G-proteins	42	67	43	66
Heterotrimeric G-proteins	8	17	8	19
Ion channels	37	82	38	80
Voltage-gated cation channels	19	41	16	33
Related to voltage-gated cation channels	7	17	9	19
Cys-loop superfamily	3	7	4	9
Glutamate-gated cation channels	3	4	4	6
Chloride channels	3	3	3	4
Epithelial and related channels	1	6	1	6
Ryanodine and IP3 receptors	1	4	1	3
Lectins	10	17	11	16
M-type lectins	3	4	3	3
P-type lectins	2	5	2	4
Calnexin / calreticulin	2	3	2	4
C-Type lectins	1	3	2	3
L-type lectins	1	1	1	1
Chitinase-like lectins	1	1	1	1
Mitochondrial biogenesis	102	172	115	195
Mitochondrial DNA transcription, translation, and replication factors	37	58	43	58
Mitochondrial protein import machinery	36	49	39	58
Mitochondrial quality control factors	29	65	33	79
Nuclear receptors	8	10	10	14
Hepatocyte nuclear factor 4 like	3	5	3	5
Thyroid hormone like	2	2	5	5
Fushi tarazu-F1 like	2	2	1	3
Nerve growth factor IB like	1	1	1	1
Secretion system (Protein transport system)	12	16	12	14
Sec (secretion) system	11	15	11	13
Type II secretion system	1	1	1	1
Genetic Information Processing
Chaperones and folding catalysts	86	184	92	201
Heat shock proteins	42	66	46	72
Protein folding catalysts	21	36	22	39
Intramolecular chaperones	12	66	12	72
Other chaperones and cochaperones	11	16	12	18
Chromosome	331	657	364	724
Eukaryotic Type	329	653	363	722
Prokaryotic Type	1	1	1	2
DNA repair and recombination proteins	116	178	138	226
Eukaryotic Type	116	178	138	226
DNA replication proteins	71	111	78	131
Eukaryotic Type	70	109	78	131
Exosome	186	435	190	456
Exosomal proteins	186	435	190	456
Transcription factors	109	166	130	201
Eukaryotic Type	109	166	130	201
Transcription machinery (RNA polymerase)	130	220	131	215
Eukaryotic type	130	220	131	215
Transfer RNA biogenesis	104	172	103	165
Eukaryotic Type	102	170	101	163
Prokaryotic Type	2	2	2	2
Translation factors	50	79	50	81
Eukaryotic Type	50	79	50	81
Ubiquitin system	186	325	208	345
Ubiquitin ligases (E3)	123	218	142	229
Deubiquitinating enzyme (DUB)	33	58	35	66
Ubiquitin-conjugating enzymes (E2)	20	31	17	24
Ubiquitin-activating enzymes (E1)	7	15	8	17
Ubiquitins and Ubiquitin-like proteins	3	3	6	9
Proteasome	46	67	48	66
Eukaryotic proteasome	46	67	48	66
Cellular Processes
Cytoskeleton proteins	86	212	94	227
Eukaryotic cytoskeleton proteins	86	212	94	227
Ribosome	125	152	100	132
Ribosomal Proteins	125	152	100	132
Ribosome biogenesis	154	240	157	227
Eukaryotic Type	151	234	154	223
Prokaryotic Type	3	6	3	4
SNAREs	15	35	15	38
VAMP, Ykt6, Sec22 (R)	4	10	4	11
Syntaxin (Qa)	4	9	4	10
SNAP-25[C] (Qc)	3	5	3	4
SNAP-25 (Qb,c)	2	8	2	11
SNAP-25[N] (Qb)	2	3	2	2
Spliceosome	205	396	200	427
Other splicing related proteins	64	165	71	170
Complex B	56	85	30	60
Complex A	37	70	7	23
Complex C	29	43	80	138
Common components	13	26	12	36
KEGG pathways
Metabolism	634	1199	700	1355
Carbohydrate metabolism	114	251	121	275
Energy metabolism	89	151	105	165
Nucleotide metabolism	76	146	83	164
Amino acid metabolism	69	126	83	148
Lipid metabolism	76	158	81	164
Glycan biosynthesis and metabolism	77	149	78	163
Metabolism of cofactors and vitamins	62	95	70	130
Metabolism of other amino acids	31	53	35	61
Metabolism of terpenoids and polyketides	18	23	17	27
Xenobiotics biodegradation and metabolism	14	29	17	43
Biosynthesis of other secondary metabolites	8	18	10	15
Environmental Information Processing	350	745	388	778
Signal transduction	296	634	323	649
Signaling molecules and interaction	38	83	49	99
Membrane transport	16	28	16	30
Genetic Information Processing	776	1259	767	1314
Translation	305	490	281	476
Folding, sorting and degradation	252	413	252	443
Transcription	139	230	139	235
Replication and repair	80	126	95	160
Cellular Processes	425	946	430	987
Transport and catabolism	156	373	161	383
Cell growth and death	111	203	112	222
Cell communication	105	255	106	267
Cell motility	53	115	51	115
