# Supplementary material for: Molecular evidence for distinct modes of nutrient acquisition between visceral and neurotropic schistosomes of birds
Source: Sci Rep. 2019 Feb 4;9:1347. doi: 10.1038/s41598-018-37669-2 (PMC6362228; doi:10.1038/s41598-018-37669-2)
Supplement: Supplementary file 2 — Supplementary Table S2 [file 41598_2018_37669_MOESM2_ESM.xlsx]

## Sheet: STable2
Supplementary Table S2. Excretory/secretory proteins predicted from transcripts from Trichobilharzia szidati and T. regenti.
Transcript ID	Mean CPMa	TPb	SPc	PredGPId	TMHMMe	NCBI annotationf
Trichobilharzia szidati (Tszi)
Upregulated in cercariae
Tszi_013535|m.101901	7181.08	0.068	0.91	0.44439	PredHel=0	gi|226469038|emb|CAX69998.1| hypothetical protein [Schistosoma japonicum]
Tszi_000393|m.4862	4367.31	0.108	0.769	0.168214	PredHel=0	gi|74768236|sp|Q5BQX9.1|SJ766_SCHJA RecName: Full=Uncharacterized protein SJCHGC09766
Tszi_014036|m.107295	3353.89	0.07	0.826	0.242592	PredHel=0	gi|226484668|emb|CAX74243.1| Neuroendocrine 7B2 precursor [Schistosoma japonicum]
Tszi_014028|m.107235	2204.7	0.051	0.908	0.235982	PredHel=0	gi|226480730|emb|CAX73462.1| hypothetical protein [Schistosoma japonicum]
Tszi_013697|m.103682	2093.19	0.039	0.618	0.324487	PredHel=1	gi|76153902|gb|AAX25471.2| SJCHGC05509 protein [Schistosoma japonicum]
Tszi_000768|m.9443	1775.2	0.045	0.818	0.964301	PredHel=1	gi|226488883|emb|CAX74791.1| hypothetical protein [Schistosoma japonicum]
Tszi_001329|m.16719	1316.56	0.137	0.842	0.802717	PredHel=0	gi|226466784|emb|CAX69527.1| hypothetical protein [Schistosoma japonicum]
Tszi_013638|m.103012	1285.28	0.105	0.815	0.558365	PredHel=0	NULL
Tszi_014284|m.110510	1087.28	0.063	0.793	0.479918	PredHel=0	NULL
Tszi_022595|m.178965	970.014	0.159	0.822	NA	PredHel=0	NULL
Tszi_000206|m.2428	968.277	0.038	0.615	0.473571	PredHel=1	gi|76153902|gb|AAX25471.2| SJCHGC05509 protein [Schistosoma japonicum]
Tszi_013551|m.102004	901.282	0.205	0.408	0.414606	PredHel=1	NULL
Tszi_001359|m.17125	746.924	0.055	0.701	0.949352	PredHel=1	NULL
Tszi_000149|m.1722	698.826	0.051	0.752	0.943905	PredHel=1	gi|56759046|gb|AAW27663.1| SJCHGC02809 protein [Schistosoma japonicum]
Tszi_000025|m.295	660.15	0.059	0.346	0.885004	PredHel=1	NULL
Tszi_015073|m.119791	583.206	0.027	0.912	0.597297	PredHel=0	gi|353229434|emb|CCD75605.1| hypothetical protein Smp_173630 [Schistosoma mansoni]
Tszi_024226|m.186180	559.963	0.064	0.827	0.720123	PredHel=1	gi|353230481|emb|CCD76652.1| hypothetical protein Smp_001100 [Schistosoma mansoni]
Tszi_000572|m.7065	559.135	0.174	0.485	0.936199	PredHel=0	NULL
Tszi_001286|m.16188	518.532	0.081	0.875	0.00283419	PredHel=0	gi|56757573|gb|AAW26948.1| SJCHGC06844 protein [Schistosoma japonicum]
Tszi_024128|m.184459	510.553	0.094	0.7	0.393169	PredHel=0	gi|226486778|emb|CAX74466.1| LAMA-like protein 2 precursor [Schistosoma japonicum]
Tszi_014011|m.107080	469.312	0.016	0.792	0.265945	PredHel=0	NULL
Tszi_013867|m.105379	446.785	0.043	0.556	0.149924	PredHel=0	NULL
Tszi_015399|m.123409	433.595	0.047	0.792	0.777594	PredHel=1	NULL
Tszi_001422|m.17808	383.003	0.093	0.371	NA	PredHel=1	gi|84039752|gb|ABC49797.1| RAD6 [Schistosoma mansoni]
Tszi_014735|m.115903	382.394	0.064	0.929	0.856011	PredHel=0	gi|56754146|gb|AAW25262.1| unknown [Schistosoma japonicum]gi|226472708|emb|CAX71040.1| Epididymal secretory protein E1 precursor (Niemann Pick type C2 protein homolog) [Schistosoma japonicum]
Tszi_014563|m.113865	381.504	0.082	0.8	0.298733	PredHel=0	gi|360043405|emb|CCD78818.1| unnamed protein product [Schistosoma mansoni]
Tszi_014927|m.118286	369.932	0.029	0.609	0.503385	PredHel=0	gi|226467704|emb|CAX69728.1| hypothetical protein [Schistosoma japonicum]
Tszi_001199|m.14937	366.269	0.031	0.88	0.326694	PredHel=0	gi|74768210|sp|Q5BQU6.1|SJ803_SCHJA RecName: Full=Uncharacterized protein SJCHGC09803; Flags: Precursorgi|60700985|gb|AAX31090.1| SJCHGC09803 protein [Schistosoma japonicum]
Tszi_001556|m.19316	358.178	0.086	0.615	NA	PredHel=0	gi|353228566|emb|CCD74737.1| putative glutathione peroxidase [Schistosoma mansoni]
Tszi_026714|m.216665	357.511	0.086	0.615	0.57971	PredHel=0	gi|353228566|emb|CCD74737.1| putative glutathione peroxidase [Schistosoma mansoni]
Tszi_015782|m.127688	350.049	0.138	0.615	0.985161	PredHel=0	gi|226479712|emb|CAX73152.1| hypothetical protein [Schistosoma japonicum]
Tszi_014428|m.112279	304.417	0.022	0.805	0.206644	PredHel=1	gi|350645220|emb|CCD60093.1| hypothetical protein Smp_198890 [Schistosoma mansoni]
Tszi_001230|m.15424	301.89	0.021	0.223	0.276081	PredHel=1	NULL
Tszi_014297|m.110604	297.997	0.046	0.769	0.452414	PredHel=0	gi|353230731|emb|CCD77148.1| unnamed protein product [Schistosoma mansoni]
Tszi_000754|m.9273	287.404	0.041	0.685	0.957491	PredHel=1	gi|360042661|emb|CCD78071.1| unnamed protein product [Schistosoma mansoni]
Tszi_015390|m.123307	271.136	0.622	0.134	0.836014	PredHel=1	NULL
Tszi_013885|m.105603	267.117	0.241	0.589	0.135587	PredHel=0	NULL
Tszi_014908|m.118077	266.182	0.081	0.829	0.306171	PredHel=0	gi|226486624|emb|CAX74389.1| hypothetical protein [Schistosoma japonicum]
Tszi_024227|m.186202	255.532	0.064	0.827	0.957429	PredHel=1	gi|353230481|emb|CCD76652.1| hypothetical protein Smp_001100 [Schistosoma mansoni]
Tszi_001943|m.23794	211.798	0.09	0.764	NA	PredHel=1	NULL
Tszi_026439|m.212817	202.472	0.064	0.827	0.71059	PredHel=1	gi|353230481|emb|CCD76652.1| hypothetical protein Smp_001100 [Schistosoma mansoni]
Tszi_000205|m.2422	201.991	0.031	0.279	0.0371986	PredHel=1	gi|56757123|gb|AAW26733.1| SJCHGC05464 protein [Schistosoma japonicum]
Tszi_014065|m.107693	181.26	0.06	0.813	0.74848	PredHel=1	gi|353230481|emb|CCD76652.1| hypothetical protein Smp_001100 [Schistosoma mansoni]
Tszi_014414|m.112107	175.558	0.102	0.825	0.608825	PredHel=0	gi|56757573|gb|AAW26948.1| SJCHGC06844 protein [Schistosoma japonicum]gi|119655851|gb|ABL86193.1| unknown [Schistosoma japonicum]
Tszi_002070|m.25380	167.65	0.047	0.822	NA	PredHel=1	NULL
Tszi_000787|m.9782	159.764	0.112	0.345	0.996512	PredHel=1	NULL
Tszi_013573|m.102201	158.52	0.056	0.71	0.736801	PredHel=0	gi|76154029|gb|AAX25556.2| SJCHGC05422 protein [Schistosoma japonicum]
Tszi_013536|m.101904	151.888	0.063	0.91	0.553232	PredHel=0	gi|226469038|emb|CAX69998.1| hypothetical protein [Schistosoma japonicum]
Tszi_001695|m.20962	147.818	0.035	0.902	NA	PredHel=0	gi|353229434|emb|CCD75605.1| hypothetical protein Smp_173630 [Schistosoma mansoni]
Tszi_002506|m.30740	125.678	0.056	0.945	0.602464	PredHel=1	NULL
Tszi_015946|m.129589	124.42	0.114	0.661	0.283086	PredHel=0	NULL
Tszi_004431|m.53166	122.602	0.044	0.756	0.840527	PredHel=1	gi|226471028|emb|CAX70595.1| hypothetical protein [Schistosoma japonicum]
Tszi_024076|m.183635	114.32	0.079	0.723	0.545085	PredHel=0	NULL
Tszi_001925|m.23579	100.747	0.026	0.35	NA	PredHel=1	NULL
Tszi_026993|m.220593	98.702	0.109	0.609	0.759904	PredHel=1	NULL
Tszi_014161|m.109060	98.5864	0.244	0.147	0.183275	PredHel=1	NULL
Tszi_026372|m.211872	97.6232	0.043	0.556	0.149924	PredHel=0	NULL
Tszi_013980|m.106713	86.7454	0.067	0.628	0.173094	PredHel=0	NULL
Tszi_015277|m.122109	82.5265	0.109	0.289	0.579743	PredHel=1	NULL
Tszi_000566|m.7030	79.2892	0.489	0.136	0.768679	PredHel=1	NULL
Tszi_015052|m.119605	79.0277	0.191	0.315	0.617078	PredHel=0	NULL
Tszi_016107|m.131581	77.8002	0.124	0.513	0.899283	PredHel=0	NULL
Tszi_001140|m.14211	71.0896	0.011	0.446	0.694296	PredHel=1	NULL
Tszi_001445|m.18046	69.6022	0.022	0.353	NA	PredHel=1	gi|360044211|emb|CCD81758.1| hypothetical protein Smp_011960 [Schistosoma mansoni]
Tszi_024556|m.190954	68.3535	0.124	0.194	NA	PredHel=0	NULL
Tszi_015860|m.128574	65.475	0.07	0.273	0.644341	PredHel=1	gi|350646843|emb|CCD58564.1| unnamed protein product [Schistosoma mansoni]
Tszi_017659|m.148458	64.48	0.074	0.688	NA	PredHel=0	NULL
Tszi_002065|m.25327	64.2933	0.068	0.847	NA	PredHel=0	gi|226479804|emb|CAX73198.1| Endoplasmic reticulum targeting sequence,domain-containing protein [Schistosoma japonicum]
Tszi_000259|m.3101	63.339	0.054	0.58	0.824707	PredHel=1	NULL
Tszi_016081|m.131281	59.9493	0.078	0.726	0.576419	PredHel=0	gi|56759368|gb|AAW27824.1| SJCHGC07290 protein [Schistosoma japonicum]
Tszi_001751|m.21690	55.6816	0.092	0.796	NA	PredHel=0	gi|226467642|emb|CAX69697.1| hypothetical protein [Schistosoma japonicum]
Tszi_024740|m.193571	55.5675	0.221	0.271	0.459347	PredHel=1	gi|353233653|emb|CCD81007.1| wnt related [Schistosoma mansoni]
Tszi_005204|m.61382	54.5794	0.271	0.414	0.507986	PredHel=1	NULL
Tszi_014545|m.113623	50.2631	0.112	0.604	0.424974	PredHel=0	gi|226474190|emb|CAX71581.1| ribosomal protein S10 [Schistosoma japonicum]
Tszi_014568|m.113952	50.0948	0.043	0.809	0.6087	PredHel=1	gi|556518114|emb|CDJ21373.1| WAP kazal immunoglobulin kunitz and NTR [Echinococcus granulosus]
Tszi_026699|m.216448	47.441	0.053	0.404	0.035257	PredHel=1	gi|353230205|emb|CCD76376.1| putative cytochrome P450 [Schistosoma mansoni]
Tszi_007764|m.81033	46.2076	0.026	0.759	0.796218	PredHel=1	NULL
Tszi_001388|m.17466	45.1965	0.014	0.874	0.47859	PredHel=0	NULL
Tszi_003858|m.46674	44.4347	0.276	0.827	0.159301	PredHel=1	gi|226481621|emb|CAX73708.1| Sushi/SCR/CCP,domain-containing protein [Schistosoma japonicum]
Tszi_002965|m.35975	43.7064	0.094	0.338	NA	PredHel=1	gi|350646200|emb|CCD59111.1| steroid dehydrogenase, putative [Schistosoma mansoni]
Tszi_015964|m.129859	42.6031	0.333	0.491	0.176191	PredHel=1	NULL
Tszi_014668|m.115128	41.9752	0.021	0.223	0.276081	PredHel=1	NULL
Tszi_013865|m.105339	37.7839	0.043	0.556	0.149924	PredHel=0	NULL
Tszi_002422|m.29747	37.454	0.139	0.19	NA	PredHel=0	NULL
Tszi_016094|m.131424	34.6967	0.292	0.261	0.830739	PredHel=0	gi|226468300|emb|CAX69827.1| DPH3 homolog (CSL-type zinc finger-containing protein 2) [Schistosoma japonicum]
Tszi_024609|m.191706	31.2305	0.156	0.478	0.428041	PredHel=0	NULL
Tszi_016806|m.139512	28.1457	0.19	0.206	NA	PredHel=1	gi|226479822|emb|CAX73207.1| hypotheticial protein [Schistosoma japonicum]
Tszi_000387|m.4813	26.9505	0.142	0.405	0.49959	PredHel=0	NULL
Tszi_005137|m.60774	23.9127	0.025	0.286	0.473533	PredHel=1	gi|308196346|gb|ADO17522.1| alpha 1,3 fucosyltransferase B [Schistosoma mansoni]
Tszi_016567|m.136683	21.9096	0.163	0.178	NA	PredHel=1	NULL
Tszi_024613|m.191759	21.53	0.01	0.289	0.389839	PredHel=1	gi|555930613|emb|CDJ07731.1| expressed protein [Hymenolepis microstoma]
Tszi_015708|m.126836	21.0074	0.17	0.178	0.903646	PredHel=1	NULL
Tszi_001311|m.16497	20.5331	0.323	0.075	0.856588	PredHel=1	NULL
Tszi_005855|m.67335	19.4115	0.035	0.935	0.0179203	PredHel=0	gi|56753744|gb|AAW25069.1| SJCHGC02838 protein [Schistosoma japonicum]
Tszi_001810|m.22309	17.3697	0.045	0.197	NA	PredHel=1	gi|358332217|dbj|GAA50907.1| small subunit ribosomal protein S26e [Clonorchis sinensis]
Tszi_015495|m.124512	16.9148	0.069	0.499	0.377866	PredHel=0	gi|358253352|dbj|GAA52901.1| mitochondrial import inner membrane translocase subunit Tim13-B [Clonorchis sinensis]
Tszi_002546|m.31159	16.6323	0.069	0.85	NA	PredHel=0	NULL
Tszi_019097|m.161243	16.6302	0.047	0.805	0.274842	PredHel=0	NULL
Tszi_002902|m.35340	16.213	0.141	0.289	NA	PredHel=1	NULL
Tszi_015001|m.119091	16.0584	0.011	0.453	0.917069	PredHel=1	NULL
Tszi_024696|m.192904	15.9413	0.136	0.801	0.549722	PredHel=0	NULL
Tszi_000322|m.3912	15.2161	0.091	0.675	0.91973	PredHel=1	NULL
Tszi_017586|m.147758	14.8928	0.051	0.321	NA	PredHel=1	NULL
Tszi_019045|m.160905	13.5663	0.092	0.643	NA	PredHel=0	NULL
Tszi_027473|m.227035	13.3043	0.117	0.121	0.997714	PredHel=0	NULL
Tszi_016930|m.141136	13.2994	0.082	0.706	NA	PredHel=1	gi|353233016|emb|CCD80371.1| putative sj-Ts1 [Schistosoma mansoni]
Tszi_002370|m.29231	12.8087	0.044	0.402	NA	PredHel=1	NULL
Tszi_013621|m.102802	12.5203	0.07	0.332	0.991146	PredHel=1	NULL
Tszi_006604|m.73456	12.1147	0.09	0.733	0.412049	PredHel=0	NULL
Tszi_018613|m.157459	12.1118	0.421	0.34	NA	PredHel=0	NULL
Tszi_002191|m.26907	11.9459	0.072	0.633	0.264729	PredHel=0	gi|56755984|gb|AAW26170.1| SJCHGC07515 protein [Schistosoma japonicum]
Tszi_000526|m.6495	10.4975	0.047	0.405	0.841052	PredHel=0	NULL
Tszi_017340|m.145302	9.59295	0.111	0.095	0.294339	PredHel=1	NULL
Tszi_026746|m.217119	9.51113	0.027	0.912	0.420625	PredHel=0	gi|353229434|emb|CCD75605.1| hypothetical protein Smp_173630 [Schistosoma mansoni]
Tszi_019471|m.164044	9.22092	0.056	0.172	NA	PredHel=1	NULL
Tszi_007732|m.80813	8.77844	0.032	0.28	0.931404	PredHel=1	NULL
Tszi_016104|m.131544	8.7396	0.14	0.291	0.222493	PredHel=1	NULL
Tszi_005943|m.68159	8.72945	0.107	0.831	0.222788	PredHel=0	NULL
Tszi_006276|m.71059	8.60827	0.037	0.878	0.860357	PredHel=0	gi|226487628|emb|CAX74684.1| hypotheticial protein [Schistosoma japonicum]
Tszi_013653|m.103156	8.5628	0.132	0.537	0.913626	PredHel=0	gi|226470292|emb|CAX70426.1| Cupin, RmlC-type,domain-containing protein [Schistosoma japonicum]
Tszi_005457|m.63816	8.04757	0.142	0.506	0.754763	PredHel=0	NULL
Tszi_003791|m.45920	7.78393	0.04	0.861	NA	PredHel=0	gi|157389026|gb|ABO09814.2| venom allergen-like protein 10 [Schistosoma mansoni]
Tszi_004146|m.50065	6.23371	0.234	0.528	0.025428	PredHel=0	NULL
Tszi_000655|m.8123	6.17709	0.057	0.714	0.530701	PredHel=1	gi|226485455|emb|CAX75147.1| hypothetical protein [Schistosoma japonicum]
Tszi_004357|m.52483	6.06898	0.145	0.411	0.000102077	PredHel=0	gi|56756018|gb|AAW26187.1| SJCHGC02435 protein [Schistosoma japonicum]
Tszi_006131|m.69884	5.87494	0.083	0.56	0.732087	PredHel=1	gi|358340605|dbj|GAA48459.1| cytosolic carboxypeptidase 1 [Clonorchis sinensis]
Upregulated in schistosomula
Tszi_004986|m.59343	2303.68	0.111	0.883	0.689942	PredHel=0	gi|296244676|gb|ADH02196.1| MEG 3.1 isoform 1 [Schistosoma mansoni]
Tszi_001069|m.13271	1637.99	0.041	0.833	0.83031	PredHel=0	gi|296244676|gb|ADH02196.1| MEG 3.1 isoform 1 [Schistosoma mansoni]
Tszi_019862|m.166532	1055.25	0.21	0.23	0.413882	PredHel=1	NULL
Tszi_001016|m.12586	930.948	0.086	0.672	0.236997	PredHel=0	gi|56757485|gb|AAW26910.1| SJCHGC06873 protein [Schistosoma japonicum]
Tszi_019334|m.163010	922.224	0.105	0.307	NA	PredHel=0	NULL
Tszi_028107|m.234085	779.649	0.249	0.298	0.68795	PredHel=1	gi|296244696|gb|ADH02206.1| MEG 3.2 isoform 8 [Schistosoma mansoni]
Tszi_025862|m.207406	767.324	0.137	0.748	0.295894	PredHel=1	gi|226474288|emb|CAX71630.1| hypothetical protein [Schistosoma japonicum]
Tszi_003614|m.43670	765.922	0.038	0.325	0.342443	PredHel=0	gi|353230159|emb|CCD76330.1| egf-like domain protein [Schistosoma mansoni]
Tszi_008478|m.84617	742.57	0.165	0.659	0.902882	PredHel=0	gi|358334367|dbj|GAA52816.1| laminin alpha 1/2, partial [Clonorchis sinensis]
Tszi_016583|m.136856	719.052	0.166	0.659	0.829267	PredHel=0	gi|226472732|emb|CAX71052.1| Saposin-like,IPR008139 Saposin B,domain-containing protein [Schistosoma japonicum]
Tszi_012253|m.97948	709.985	0.058	0.937	0.794183	PredHel=0	gi|257206456|emb|CAX82856.1| hypotheticial protein [Schistosoma japonicum]gi|257206490|emb|CAX82873.1| hypotheticial protein [Schistosoma japonicum]
Tszi_015426|m.123694	653.267	0.08	0.773	0.864267	PredHel=0	gi|4099279|gb|AAD00565.1| precursor anti-coagulant SAP-1 [Schistosoma haematobium]
Tszi_007326|m.78442	383.774	0.137	0.748	0.0526728	PredHel=0	gi|226474288|emb|CAX71630.1| hypothetical protein [Schistosoma japonicum]
Tszi_003923|m.47476	349.966	0.102	0.794	NA	PredHel=0	gi|56755075|gb|AAW25717.1| SJCHGC01839 protein [Schistosoma japonicum]
Tszi_015369|m.123115	347.424	0.048	0.302	0.699958	PredHel=0	gi|55793951|gb|AAV65886.1| cathepsin B1 isotype 6 precursor [Trichobilharzia regenti]
Tszi_005028|m.59753	271.473	0.019	0.87	0.264334	PredHel=0	NULL
Tszi_026104|m.209517	259.235	0.123	0.874	0.499376	PredHel=0	gi|226468874|emb|CAX76465.1| Glioma pathogenesis-related protein 1 precursor [Schistosoma japonicum]
Tszi_020441|m.169788	258.333	0.046	0.838	0.0536638	PredHel=0	gi|56756346|gb|AAW26346.1| SJCHGC02459 protein [Schistosoma japonicum]
Tszi_002877|m.35046	229.402	0.296	0.635	NA	PredHel=0	gi|56755423|gb|AAW25891.1| SJCHGC06853 protein [Schistosoma japonicum]
Tszi_020194|m.168540	222.068	0.08	0.6	0.21694	PredHel=1	gi|226477496|emb|CAX72442.1| hypothetical protein [Schistosoma japonicum]gi|226477516|emb|CAX72452.1| hypothetical protein [Schistosoma japonicum]
Tszi_002800|m.34035	220.952	0.176	0.418	0.0568469	PredHel=0	gi|56754704|gb|AAW25537.1| SJCHGC06318 protein [Schistosoma japonicum]gi|226478012|emb|CAX72699.1| Actin 5C [Schistosoma japonicum]
Tszi_012223|m.97868	208.122	0.037	0.502	0.611585	PredHel=0	NULL
Tszi_006566|m.73192	204.999	0.02	0.877	0.762889	PredHel=0	gi|358336576|dbj|GAA30984.2| laminin beta 1 [Clonorchis sinensis]
Tszi_002245|m.27630	176.631	0.052	0.877	0.943141	PredHel=0	gi|226474960|emb|CAX71768.1| Extracellular superoxide dismutase [Cu-Zn] precursor [Schistosoma japonicum]
Tszi_005371|m.62914	164.963	0.048	0.885	0.728869	PredHel=1	gi|226472752|emb|CAX71062.1| putative Lysosomal Pro-X carboxypeptidase precursor [Schistosoma japonicum]
Tszi_023459|m.181506	155.291	0.081	0.583	0.24163	PredHel=1	NULL
Tszi_025914|m.207931	147.458	0.149	0.243	0.712046	PredHel=0	gi|296244702|gb|ADH02209.1| MEG 3.3 isoform 1 [Schistosoma mansoni]
Tszi_017519|m.147098	145.235	0.052	0.883	0.5228	PredHel=0	gi|358336576|dbj|GAA30984.2| laminin beta 1 [Clonorchis sinensis]
Tszi_001174|m.14533	143.558	0.13	0.615	0.60346	PredHel=0	gi|353228782|emb|CCD74953.1| protein kinase [Schistosoma mansoni]
Tszi_028036|m.233358	132.533	0.041	0.931	0.100852	PredHel=0	gi|226473338|emb|CAX71355.1| Saposin-like,IPR008139 Saposin B,domain-containing protein [Schistosoma japonicum]
Tszi_021411|m.174303	120.3	0.138	0.724	0.724989	PredHel=0	gi|226478544|emb|CAX72767.1| legumain [Schistosoma japonicum]
Tszi_021208|m.173392	116.263	0.05	0.426	0.966653	PredHel=1	gi|358337938|dbj|GAA56262.1| hypothetical protein CLF_110444 [Clonorchis sinensis]
Tszi_010878|m.94193	94.447	0.065	0.262	0.996176	PredHel=1	gi|56756811|gb|AAW26577.1| SJCHGC05678 protein [Schistosoma japonicum]
Tszi_009549|m.89598	90.132	0.329	0.253	0.826866	PredHel=1	gi|56759194|gb|AAW27737.1| SJCHGC04773 protein [Schistosoma japonicum]
Tszi_021636|m.175254	86.3944	0.029	0.72	0.497231	PredHel=0	gi|76153975|gb|AAX25518.2| SJCHGC03548 protein [Schistosoma japonicum]
Tszi_019204|m.162118	80.1616	0.144	0.504	0.936478	PredHel=1	gi|360042945|emb|CCD78355.1| dihydroceramide desaturase [Schistosoma mansoni]
Tszi_020446|m.169834	74.2182	0.273	0.7	0.302698	PredHel=0	gi|353232480|emb|CCD79835.1| unnamed protein product [Schistosoma mansoni]
Tszi_018067|m.152411	74.0066	0.073	0.735	0.509577	PredHel=0	gi|29840895|gb|AAP05896.1| similar to alpha-L-fucosidase [Schistosoma japonicum]
Tszi_022531|m.178718	73.2235	0.053	0.797	0.96347	PredHel=0	gi|159792922|gb|ABW98681.1| venom allergen-like protein 8 [Schistosoma mansoni]
Tszi_003087|m.37678	72.9972	0.073	0.863	NA	PredHel=0	gi|350855127|emb|CCD58146.1| unnamed protein product [Schistosoma mansoni]
Tszi_021103|m.172922	72.0528	0.067	0.267	0.215158	PredHel=1	gi|56753255|gb|AAW24837.1| SJCHGC01544 protein [Schistosoma japonicum]
Tszi_022378|m.178169	67.7944	0.165	0.262	0.938308	PredHel=1	NULL
Tszi_012586|m.98820	67.0436	0.049	0.909	0.684835	PredHel=1	NULL
Tszi_023519|m.181858	65.5071	0.055	0.783	0.011153	PredHel=0	NULL
Tszi_009036|m.87405	64.6106	0.022	0.435	0.856868	PredHel=1	gi|349980887|dbj|GAA32114.1| noggin [Clonorchis sinensis]
Tszi_019545|m.164562	64.2339	0.224	0.41	0.161296	PredHel=0	gi|350645340|emb|CCD59963.1| zinc finger transcription factor gli2 [Schistosoma mansoni]
Tszi_024924|m.196197	61.2665	0.051	0.657	0.604572	PredHel=1	gi|350644291|emb|CCD60965.1| hypothetical protein Smp_175730 [Schistosoma mansoni]
Tszi_004935|m.58833	54.0153	0.033	0.904	0.0364858	PredHel=1	gi|353231509|emb|CCD77927.1| putative discoidin domain receptor [Schistosoma mansoni]
Tszi_012602|m.98869	50.2762	0.022	0.85	0.600661	PredHel=1	gi|358341609|dbj|GAA49240.1| netrin receptor UNC5C [Clonorchis sinensis]
Tszi_022448|m.178459	45.6669	0.046	0.904	0.606084	PredHel=1	gi|296244702|gb|ADH02209.1| MEG 3.3 isoform 1 [Schistosoma mansoni]
Tszi_021751|m.175722	44.2771	0.053	0.858	0.223781	PredHel=0	NULL
Tszi_023487|m.181663	43.6989	0.095	0.733	0.0837994	PredHel=1	NULL
Tszi_021640|m.175271	42.4234	0.086	0.3	0.77592	PredHel=0	gi|360043467|emb|CCD78880.1| axon guidance protein [Schistosoma mansoni]
Tszi_007327|m.78445	41.2453	0.137	0.748	0.180763	PredHel=1	gi|226474288|emb|CAX71630.1| hypothetical protein [Schistosoma japonicum]
Tszi_008099|m.82772	40.8495	0.238	0.246	0.716311	PredHel=1	gi|358336848|dbj|GAA55309.1| noggin-3 [Clonorchis sinensis]
Tszi_021784|m.175841	38.0423	0.185	0.355	0.184164	PredHel=1	NULL
Tszi_014090|m.108007	34.7776	0.105	0.745	0.0360537	PredHel=0	gi|353229378|emb|CCD75549.1| tyrosine kinase [Schistosoma mansoni]
Tszi_028378|m.236433	34.6199	0.244	0.272	0.93172	PredHel=1	gi|56759194|gb|AAW27737.1| SJCHGC04773 protein [Schistosoma japonicum]
Tszi_027908|m.232000	33.5123	0.098	0.705	0.64706	PredHel=1	gi|315133303|emb|CBY83834.1| alpha integrin receptor 3 [Schistosoma mansoni]
Tszi_005756|m.66692	33.4117	0.011	0.487	0.754542	PredHel=1	gi|350854883|emb|CAZ36103.2| subfamily M14A unassigned peptidase (M14 family) [Schistosoma mansoni]
Tszi_026252|m.210486	31.2988	0.031	0.853	0.0284958	PredHel=0	NULL
Tszi_005717|m.66244	30.9297	0.098	0.804	0.604459	PredHel=0	gi|358340511|dbj|GAA48389.1| hypothetical protein CLF_101546 [Clonorchis sinensis]
Tszi_006652|m.73729	30.4394	0.059	0.729	0.251929	PredHel=0	gi|56757485|gb|AAW26910.1| SJCHGC06873 protein [Schistosoma japonicum]
Tszi_012853|m.99944	30.0204	0.056	0.352	0.998409	PredHel=1	NULL
Tszi_001070|m.13278	29.9443	0.041	0.833	0.209954	PredHel=0	gi|296244676|gb|ADH02196.1| MEG 3.1 isoform 1 [Schistosoma mansoni]
Tszi_022682|m.179265	29.7901	0.133	0.492	0.00147538	PredHel=0	gi|56756188|gb|AAW26269.1| SJCHGC05668 protein [Schistosoma japonicum]
Tszi_007119|m.77210	28.845	0.158	0.724	0.743588	PredHel=0	gi|358331590|dbj|GAA50375.1| netrin-1 [Clonorchis sinensis]
Tszi_022673|m.179232	28.7954	0.078	0.158	0.562744	PredHel=1	NULL
Tszi_028227|m.235225	27.9915	0.238	0.246	0.904645	PredHel=1	gi|358336848|dbj|GAA55309.1| noggin-3 [Clonorchis sinensis]
Tszi_012632|m.99066	27.5677	0.112	0.767	0.403877	PredHel=0	gi|314950452|gb|ABP48739.2| cathepsin D-like protease 3 [Schistosoma mansoni]
Tszi_023251|m.180791	27.2301	0.106	0.877	0.561616	PredHel=0	gi|296244682|gb|ADH02199.1| MEG 3.2 isoform 1 [Schistosoma mansoni]
Tszi_012474|m.98552	26.6801	0.138	0.4	0.943468	PredHel=0	NULL
Tszi_020927|m.172089	25.6804	0.02	0.651	0.837975	PredHel=0	gi|358335930|dbj|GAA54524.1| hypothetical protein CLF_103557 [Clonorchis sinensis]
Tszi_008235|m.83467	25.0774	0.094	0.236	0.579989	PredHel=1	gi|110348935|gb|ABG73039.1| signaling protein wnt10a [Schistosoma japonicum]
Tszi_011066|m.94733	24.6056	0.053	0.797	0.651758	PredHel=0	gi|159792922|gb|ABW98681.1| venom allergen-like protein 8 [Schistosoma mansoni]
Tszi_012624|m.99011	24.4082	0.052	0.835	0.345865	PredHel=0	NULL
Tszi_012697|m.99383	23.5012	0.057	0.781	0.936883	PredHel=1	NULL
Tszi_010836|m.94061	22.5847	0.184	0.704	0.485794	PredHel=0	gi|358340094|dbj|GAA48059.1| CD109 antigen [Clonorchis sinensis]
Tszi_028115|m.234158	21.8875	0.036	0.819	0.0468994	PredHel=0	gi|56757485|gb|AAW26910.1| SJCHGC06873 protein [Schistosoma japonicum]
Tszi_028249|m.235452	21.0231	0.081	0.723	0.234715	PredHel=0	gi|353232518|emb|CCD79873.1| axon guidance protein [Schistosoma mansoni]
Tszi_008000|m.82155	20.3165	0.138	0.334	0.464175	PredHel=0	gi|353228663|emb|CCD74834.1| hypothetical protein Smp_123790 [Schistosoma mansoni]
Tszi_026137|m.209774	18.8165	0.195	0.456	0.861169	PredHel=0	NULL
Tszi_020014|m.167507	17.2772	0.079	0.527	NA	PredHel=0	gi|353232736|emb|CCD80091.1| ADAMTS14 peptidase (M12 family) [Schistosoma mansoni]
Tszi_026823|m.218241	17.2495	0.594	0.146	0.087439	PredHel=1	NULL
Tszi_023527|m.181884	16.9086	0.029	0.228	0.564231	PredHel=1	gi|360043450|emb|CCD78863.1| subfamily A1A unassigned peptidase (A01 family) [Schistosoma mansoni]
Tszi_009190|m.87950	16.8674	0.082	0.198	0.63245	PredHel=1	gi|358342856|dbj|GAA50274.1| polycomb protein Su(z)12 [Clonorchis sinensis]
Tszi_009233|m.88171	16.6724	0.016	0.858	0.335525	PredHel=0	gi|353232565|emb|CCD79920.1| family S60 non-peptidase homologue (S60 family) [Schistosoma mansoni]
Tszi_005303|m.62254	16.1922	0.038	0.906	0.365756	PredHel=1	gi|353233639|emb|CCD80993.1| hypothetical protein Smp_153000 [Schistosoma mansoni]
Tszi_011014|m.94622	15.836	0.096	0.812	0.647299	PredHel=0	NULL
Tszi_025730|m.206031	15.5537	0.059	0.729	0.695132	PredHel=0	gi|29840935|gb|AAP05936.1| similar to GenBank Accession Number M19735 beta-hexosaminidase beta-subunit in Homo sapiens [Schistosoma japonicum]
Tszi_017680|m.148627	15.0868	0.106	0.643	0.997533	PredHel=0	gi|360043508|emb|CCD78921.1| hypothetical protein Smp_177000 [Schistosoma mansoni]
Tszi_019136|m.161445	14.2369	0.088	0.894	0.398996	PredHel=0	gi|268688077|emb|CBH50761.1| abl kinase 1 [Schistosoma mansoni]
Tszi_010607|m.93280	13.9912	0.033	0.557	0.981411	PredHel=0	gi|56754393|gb|AAW25384.1| SJCHGC01661 protein [Schistosoma japonicum]
Tszi_013218|m.100897	13.6902	0.1	0.598	0.544399	PredHel=0	gi|360044393|emb|CCD81941.1| hypothetical protein Smp_154390 [Schistosoma mansoni]
Tszi_020529|m.170231	13.5904	0.24	0.28	0.410299	PredHel=0	NULL
Tszi_006853|m.75334	13.2906	0.046	0.869	0.507729	PredHel=1	gi|76152709|gb|AAX24391.2| SJCHGC06519 protein [Schistosoma japonicum]
Tszi_021333|m.173958	13.282	0.109	0.487	0.110805	PredHel=1	gi|56757137|gb|AAW26740.1| SJCHGC09165 protein [Schistosoma japonicum]
Tszi_025737|m.206083	13.2433	0.067	0.49	0.672984	PredHel=1	NULL
Tszi_012597|m.98856	12.9499	0.136	0.288	0.993949	PredHel=0	NULL
Tszi_007730|m.80807	12.7053	0.11	0.646	0.0445839	PredHel=0	NULL
Tszi_025342|m.201790	12.3935	0.077	0.663	0.790482	PredHel=1	gi|226480712|emb|CAX73453.1| hypothetical protein [Schistosoma japonicum]
Tszi_017792|m.149752	12.2588	0.084	0.642	0.508092	PredHel=1	gi|226480712|emb|CAX73453.1| hypothetical protein [Schistosoma japonicum]
Tszi_023535|m.181930	10.9383	0.225	0.218	0.66395	PredHel=1	NULL
Tszi_003959|m.47889	10.9117	0.133	0.243	NA	PredHel=1	gi|358340501|dbj|GAA48381.1| netrin-1 [Clonorchis sinensis]
Tszi_012861|m.99981	10.288	0.045	0.438	0.91383	PredHel=1	NULL
Tszi_020192|m.168530	10.2795	0.036	0.254	0.348664	PredHel=1	NULL
Tszi_011724|m.96534	9.7033	0.103	0.606	0.482716	PredHel=0	gi|353231853|emb|CCD79208.1| hypothetical protein Smp_126940 [Schistosoma mansoni]
Tszi_008479|m.84665	9.55815	0.223	0.285	0.990276	PredHel=1	NULL
Tszi_004852|m.57883	9.14832	0.082	0.438	0.702685	PredHel=0	NULL
Tszi_011860|m.96922	8.85757	0.076	0.896	0.283647	PredHel=1	NULL
Tszi_011622|m.96261	8.32227	0.057	0.759	0.85271	PredHel=1	gi|29840935|gb|AAP05936.1| similar to GenBank Accession Number M19735 beta-hexosaminidase beta-subunit in Homo sapiens [Schistosoma japonicum]
Tszi_004001|m.48399	7.7968	0.122	0.68	0.4192	PredHel=1	gi|358332719|dbj|GAA51344.1| syndecan [Clonorchis sinensis]
Tszi_025249|m.200540	7.48178	0.116	0.306	0.970692	PredHel=1	NULL
Tszi_025816|m.206970	7.17825	0.079	0.644	0.400715	PredHel=0	gi|358337092|dbj|GAA55516.1| TLR4 interactor with leucine rich repeats [Clonorchis sinensis]
Tszi_025981|m.208520	7.1349	0.079	0.527	0.810663	PredHel=0	gi|353232736|emb|CCD80091.1| ADAMTS14 peptidase (M12 family) [Schistosoma mansoni]
Tszi_009715|m.90153	6.84628	0.054	0.606	0.824138	PredHel=0	gi|226471228|emb|CAX70695.1| l-isoaspartyl protein carboxyl methyltransferase [Schistosoma japonicum]
Tszi_011095|m.94809	6.60747	0.047	0.753	0.817248	PredHel=1	gi|76156940|gb|AAX28029.2| SJCHGC08214 protein [Schistosoma japonicum]
Tszi_012774|m.99658	6.29905	0.04	0.312	0.833661	PredHel=0	NULL
Tszi_021604|m.175079	6.2571	0.072	0.265	NA	PredHel=1	NULL
Tszi_008122|m.82898	6.19654	0.231	0.277	0.827981	PredHel=0	gi|350645818|emb|CCD59580.1| symplekin, putative [Schistosoma mansoni]
Tszi_006511|m.72799	6.11511	0.039	0.218	0.88434	PredHel=1	NULL
Tszi_028116|m.234168	5.7119	0.036	0.819	0.530942	PredHel=0	gi|56757485|gb|AAW26910.1| SJCHGC06873 protein [Schistosoma japonicum]
Tszi_006043|m.69140	5.33208	0.073	0.287	0.612369	PredHel=1	NULL
Tszi_015317|m.122495	4.9601	0.621	0.15	0.097204	PredHel=1	NULL
Tszi_009651|m.89937	4.28751	0.139	0.206	0.437927	PredHel=1	NULL
Tszi_021958|m.176461	3.82943	0.07	0.698	NA	PredHel=0	gi|76157159|gb|AAX28171.2| SJCHGC03686 protein [Schistosoma japonicum]
Tszi_002452|m.30109	3.75103	0.091	0.396	NA	PredHel=1	NULL
Tszi_009009|m.87260	3.70909	0.081	0.766	0.361233	PredHel=0	NULL
Tszi_021810|m.175933	3.56533	0.03	0.393	0.550728	PredHel=0	NULL
Tszi_023629|m.182297	3.47914	0.01	0.845	0.974715	PredHel=0	NULL
Tszi_007518|m.79551	3.1187	0.307	0.325	0.440968	PredHel=0	NULL
Tszi_012846|m.99923	2.68724	0.152	0.208	0.344246	PredHel=1	gi|308196354|gb|ADO17526.1| alpha 1,3 fucosyltransferase F [Schistosoma mansoni]
Tszi_022177|m.177363	2.49949	0.117	0.661	0.842577	PredHel=0	gi|74774846|sp|Q5DFZ7.1|CP422_SCHJA RecName: Full=Egg protein CP422; AltName: Full=Protease inhibitor bi-domain; Flags: Precursorgi|56754140|gb|AAW25259.1| unknown [Schistosoma japonicum]
Tszi_018505|m.156560	2.45493	0.19	0.374	0.329638	PredHel=0	gi|226483505|emb|CAX74053.1| Synembryn-A [Schistosoma japonicum]
Constitutively transcribed
Tszi_014792|m.116626	1253.81	0.104	0.705	0.327582	PredHel=0	gi|360044386|emb|CCD81934.1| hypothetical protein Smp_011830 [Schistosoma mansoni]
Tszi_001698|m.20996	1090.25	0.015	0.725	NA	PredHel=0	gi|226468568|emb|CAX69961.1| placental protein 11 related [Schistosoma japonicum]
Tszi_014115|m.108377	790.753	0.014	0.374	0.98731	PredHel=0	NULL
Tszi_026361|m.211695	704.263	0.042	0.563	0.284585	PredHel=1	gi|358336960|dbj|GAA55405.1| basement membrane-specific heparan sulfate proteoglycan core protein, partial [Clonorchis sinensis]
Tszi_001384|m.17410	619.454	0.086	0.824	NA	PredHel=1	gi|29840897|gb|AAP05898.1| SJCHGC06759 protein [Schistosoma japonicum]gi|226489376|emb|CAX75832.1| hypothetical protein [Schistosoma japonicum]gi|226489380|emb|CAX75834.1| hypothetical protein [Schistosoma japonicum]
Tszi_001634|m.20279	589.19	0.176	0.747	NA	PredHel=0	gi|226468620|emb|CAX76338.1| putative protein disulfide isomerase-associated 3 precursor [Schistosoma japonicum]
Tszi_000525|m.6485	563.533	0.074	0.776	0.751113	PredHel=0	gi|2829289|gb|AAC00519.1| HSP70 [Schistosoma japonicum]
Tszi_001219|m.15239	521.626	0.181	0.392	0.281077	PredHel=0	NULL
Tszi_015947|m.129593	402.186	0.037	0.451	0.735384	PredHel=1	gi|226467924|emb|CAX76189.1| putative microsomal signal peptidase 22 kDa subunit [Schistosoma japonicum]gi|226467928|emb|CAX76191.1| putative microsomal signal peptidase 22 kDa subunit [Schistosoma japonicum]gi|226467930|emb|CAX76192.1| putative microsomal signal peptidase 22 kDa subunit [Schistosoma japonicum]gi|226467932|emb|CAX76193.1| putative microsomal signal peptidase 22 kDa subunit [Schis…
Tszi_001249|m.15654	381.132	0.036	0.739	0.666374	PredHel=0	gi|56759444|gb|AAW27862.1| SJCHGC01361 protein [Schistosoma japonicum]gi|226470458|emb|CAX70509.1| peptidyl-prolyl cis-trans isomerase B (cyclophilin B) [Schistosoma japonicum]
Tszi_000120|m.1359	348.053	0.074	0.797	0.18081	PredHel=0	NULL
Tszi_014793|m.116630	320.639	0.066	0.794	0.983478	PredHel=1	gi|226468086|emb|CAX76270.1| Transmembrane emp24 domain-containing protein 4 precursor [Schistosoma japonicum]
Tszi_000690|m.8531	293.657	0.037	0.193	0.428779	PredHel=1	gi|226479788|emb|CAX73190.1| ATPase, P-type cation exchange, beta subunit,domain-containing protein [Schistosoma japonicum]
Tszi_002199|m.27000	287.527	0.08	0.335	NA	PredHel=1	gi|360043517|emb|CCD78930.1| putative gynecophoral canal protein [Schistosoma mansoni]
Tszi_015383|m.123256	285.479	0.072	0.809	3.12e-05	PredHel=0	gi|56754371|gb|AAW25373.1| SJCHGC05602 protein [Schistosoma japonicum]
Tszi_001390|m.17475	262.372	0.098	0.327	NA	PredHel=0	gi|226471768|emb|CAX70965.1| putative MYST histone acetyltransferase 1 [Schistosoma japonicum]
Tszi_001984|m.24385	248.255	0.052	0.771	NA	PredHel=0	gi|360044929|emb|CCD82477.1| low-density lipoprotein receptor (ldl) [Schistosoma mansoni]
Tszi_000999|m.12388	240.781	0.054	0.606	0.454017	PredHel=0	gi|5817310|gb|AAD52698.1|AF091537_1 very low density lipoprotein binding protein precursor [Schistosoma japonicum]gi|226468528|emb|CAX69941.1| Low density lipoprotein-receptor, class A,domain-containing protein [Schistosoma japonicum]gi|226468530|emb|CAX69942.1| Low density lipoprotein-receptor, class A,domain-containing protein [Schistosoma japonicum]
Tszi_005820|m.67104	214.305	0.155	0.406	0.000482572	PredHel=0	gi|353229718|emb|CCD75889.1| hypothetical protein Smp_125250 [Schistosoma mansoni]
Tszi_002710|m.33050	204.807	0.108	0.321	NA	PredHel=1	gi|226479944|emb|CAX73268.1| putative spondin 99.0 [Schistosoma japonicum]
Tszi_016023|m.130519	189.977	0.028	0.556	0.978693	PredHel=0	gi|358341392|dbj|GAA49086.1| hypothetical protein CLF_102466 [Clonorchis sinensis]
Tszi_014555|m.113789	178.124	0.077	0.794	3.25e-05	PredHel=1	gi|60600922|gb|AAX26918.1| unknown [Schistosoma japonicum]
Tszi_000161|m.1844	158.684	0.128	0.817	0.000251777	PredHel=0	gi|56759190|gb|AAW27735.1| SJCHGC02842 protein [Schistosoma japonicum]
Tszi_001007|m.12480	152.711	0.053	0.848	0.500873	PredHel=1	gi|226487640|emb|CAX74690.1| hypotheticial protein [Schistosoma japonicum]
Tszi_024977|m.196934	151.108	0.006	0.399	0.77191	PredHel=1	gi|358340505|dbj|GAA48385.1| mannosyl-oligosaccharide alpha-1 2-mannosidase, partial [Clonorchis sinensis]
Tszi_001088|m.13488	145.761	0.064	0.225	0.990905	PredHel=1	NULL
Tszi_004075|m.49220	144.04	0.048	0.917	0.341669	PredHel=1	gi|226479948|emb|CAX73270.1| hypotheticial protein [Schistosoma japonicum]
Tszi_015322|m.122563	141.594	0.092	0.693	0.520196	PredHel=0	NULL
Tszi_017904|m.150815	139.342	0.15	0.516	NA	PredHel=0	gi|358253415|dbj|GAA52998.1| hypothetical protein CLF_109297, partial [Clonorchis sinensis]
Tszi_000522|m.6431	135.71	0.231	0.186	0.311712	PredHel=1	NULL
Tszi_015321|m.122556	129.057	0.092	0.693	0.599215	PredHel=0	NULL
Tszi_001128|m.14044	127.934	0.077	0.794	0.516667	PredHel=0	gi|226467810|emb|CAX69781.1| ER calcistorin [Schistosoma japonicum]
Tszi_015641|m.126130	125.461	0.052	0.81	0.370867	PredHel=0	gi|226474598|emb|CAX77546.1| putative peptidylglycine alpha-hydroxylating monooxygenase [Schistosoma japonicum]
Tszi_000381|m.4733	121.258	0.112	0.231	0.332208	PredHel=1	gi|29840879|gb|AAP05880.1| similar to GenBank Accession Number BC003223 unknown (protein for MGC:7199) in Mus musculus [Schistosoma japonicum]
Tszi_024574|m.191235	120.182	0.162	0.804	0.0700487	PredHel=1	gi|56757425|gb|AAW26881.1| SJCHGC01379 protein [Schistosoma japonicum]gi|226479832|emb|CAX73212.1| Vesicular integral-membrane protein VIP36 precursor [Schistosoma japonicum]
Tszi_017695|m.148759	116.814	0.079	0.369	0.982427	PredHel=0	NULL
Tszi_004555|m.54645	116.034	0.063	0.785	0.222307	PredHel=0	gi|3641346|gb|AAC36355.1| apoferritin-2 [Schistosoma japonicum]gi|226478686|emb|CAX72838.1| Apoferritin-2 [Schistosoma japonicum]gi|226478730|emb|CAX72860.1| c-myc binding protein [Schistosoma japonicum]
Tszi_015467|m.124161	115.559	0.075	0.624	0.761102	PredHel=0	gi|226468450|emb|CAX69902.1| Calumenin precursor (Crocalbin) [Schistosoma japonicum]
Tszi_002983|m.36167	112.654	0.035	0.53	NA	PredHel=0	gi|226489432|emb|CAX75860.1| Thioredoxin peroxidase [Schistosoma japonicum]
Tszi_015308|m.122410	109.245	0.116	0.897	0.511227	PredHel=0	gi|56752943|gb|AAW24683.1| SJCHGC01895 protein [Schistosoma japonicum]
Tszi_002330|m.28689	107.984	0.078	0.664	NA	PredHel=0	gi|358337988|dbj|GAA56320.1| catenin (cadherin-associated protein) beta 1 [Clonorchis sinensis]
Tszi_002020|m.24842	107.147	0.009	0.179	NA	PredHel=1	gi|350646446|emb|CCD58845.1| hypothetical protein Smp_210170 [Schistosoma mansoni]
Tszi_026839|m.218528	107.14	0.231	0.172	0.307768	PredHel=1	gi|353232811|emb|CCD80167.1| hypothetical protein Smp_192400 [Schistosoma mansoni]
Tszi_002033|m.25028	106.736	0.006	0.327	NA	PredHel=0	gi|226487896|emb|CAX75613.1| Ancient ubiquitous protein 4 [Schistosoma japonicum]gi|226487898|emb|CAX75614.1| Ancient ubiquitous protein 5 [Schistosoma japonicum]
Tszi_002959|m.35920	102.29	0.007	0.355	NA	PredHel=1	gi|358339206|dbj|GAA47314.1| protein-tyrosine sulfotransferase, partial [Clonorchis sinensis]
Tszi_004167|m.50353	99.0131	0.039	0.542	0.255189	PredHel=0	gi|358339806|dbj|GAA47796.1| phospholipase D3 [Clonorchis sinensis]
Tszi_001996|m.24590	98.6316	0.059	0.761	NA	PredHel=0	gi|353229362|emb|CCD75533.1| unnamed protein product [Schistosoma mansoni]
Tszi_001245|m.15604	98.0071	0.041	0.704	0.597573	PredHel=1	gi|353232469|emb|CCD79824.1| putative ran-binding protein [Schistosoma mansoni]
Tszi_002209|m.27118	97.0609	0.158	0.79	NA	PredHel=1	gi|358332582|dbj|GAA51212.1| hypothetical protein CLF_105724 [Clonorchis sinensis]
Tszi_025098|m.198490	96.5547	0.033	0.142	0.999125	PredHel=1	NULL
Tszi_013529|m.101814	93.2822	0.105	0.332	0.963347	PredHel=1	NULL
Tszi_027330|m.225265	90.1374	0.138	0.686	0.405126	PredHel=0	gi|353232411|emb|CCD79766.1| putative dead box ATP-dependent RNA helicase [Schistosoma mansoni]
Tszi_001065|m.13232	88.1989	0.029	0.238	0.920764	PredHel=1	gi|56757571|gb|AAW26947.1| SJCHGC05407 protein [Schistosoma japonicum]
Tszi_014750|m.116075	86.9905	0.041	0.602	0.885344	PredHel=0	gi|226469436|emb|CAX76548.1| Survival of motor neuron-related-splicing factor 30 [Schistosoma japonicum]gi|226469440|emb|CAX76550.1| Survival of motor neuron-related-splicing factor 30 [Schistosoma japonicum]
Tszi_002468|m.30233	86.5016	0.089	0.523	NA	PredHel=0	gi|226470190|emb|CAX70376.1| calnexin [Schistosoma japonicum]
Tszi_016713|m.138555	84.5564	0.041	0.928	NA	PredHel=0	gi|56758440|gb|AAW27360.1| SJCHGC06330 protein [Schistosoma japonicum]
Tszi_026592|m.214934	82.7496	0.086	0.314	0.909202	PredHel=1	NULL
Tszi_004390|m.52791	81.0146	0.012	0.314	0.96512	PredHel=1	NULL
Tszi_001524|m.18950	79.3698	0.074	0.876	NA	PredHel=1	gi|76156757|gb|AAX27896.2| SJCHGC04970 protein [Schistosoma japonicum]
Tszi_014067|m.107734	73.6277	0.1	0.553	0.523861	PredHel=0	gi|226481495|emb|CAX73645.1| DnaJ (Hsp40) homolog, subfamily B, member 9 [Schistosoma japonicum]
Tszi_003405|m.41490	73.5872	0.028	0.545	NA	PredHel=1	gi|226468322|emb|CAX69838.1| XTP3-transactivated gene B protein precursor [Schistosoma japonicum]
Tszi_001855|m.22792	72.4051	0.046	0.626	0.816663	PredHel=0	NULL
Tszi_004289|m.51807	71.7614	0.008	0.129	0.838474	PredHel=1	gi|76152862|gb|AAX24538.2| SJCHGC09353 protein [Schistosoma japonicum]
Tszi_000969|m.11942	70.8454	0.05	0.743	0.749678	PredHel=0	gi|56757962|gb|AAW27121.1| SJCHGC01391 protein [Schistosoma japonicum]gi|226471568|emb|CAX70865.1| hypothetical protein [Schistosoma japonicum]
Tszi_024979|m.196965	70.1982	0.128	0.547	0.848863	PredHel=1	gi|56753423|gb|AAW24915.1| SJCHGC03939 protein [Schistosoma japonicum]
Tszi_027082|m.221859	67.6058	0.055	0.262	0.36013	PredHel=1	gi|60600091|gb|AAX26589.1| unknown [Schistosoma japonicum]
Tszi_015685|m.126548	66.8339	0.008	0.304	0.205188	PredHel=1	NULL
Tszi_015833|m.128255	66.717	0.102	0.208	0.991018	PredHel=1	NULL
Tszi_017211|m.143961	64.2308	0.053	0.788	NA	PredHel=0	gi|113196865|gb|ABI31730.1| membrane-associated protein 29 [Schistosoma japonicum]
Tszi_025061|m.198069	62.6944	0.164	0.24	0.475428	PredHel=1	NULL
Tszi_001315|m.16539	59.9483	0.328	0.163	0.677544	PredHel=1	NULL
Tszi_017710|m.148953	59.6568	0.181	0.619	NA	PredHel=0	gi|56756138|gb|AAW26247.1| SJCHGC05930 protein [Schistosoma japonicum]
Tszi_016230|m.132977	59.5093	0.024	0.852	2.51e-05	PredHel=1	gi|29840901|gb|AAP05902.1| similar to NM_007646 lymphocyte differentiation antigen CD38 homolog in Mus musculus [Schistosoma japonicum]
Tszi_005776|m.66832	59.1774	0.023	0.245	0.912	PredHel=1	gi|226490196|emb|CAX69340.1| UDP-GlcNAc:betaGal beta-1,3-N-acetylglucosaminyltransferase 5 [Schistosoma japonicum]
Tszi_002934|m.35717	59.087	0.078	0.639	NA	PredHel=1	gi|171473883|gb|AAP06267.2| SJCHGC05607 protein [Schistosoma japonicum]
Tszi_005727|m.66360	58.7111	0.098	0.341	0.338728	PredHel=0	NULL
Tszi_016592|m.136958	57.6707	0.143	0.207	0.851222	PredHel=1	gi|56755575|gb|AAW25966.1| SJCHGC04025 protein [Schistosoma japonicum]
Tszi_001910|m.23408	57.5049	0.084	0.735	NA	PredHel=0	gi|226483655|emb|CAX74128.1| RNA-binding protein EWS [Schistosoma japonicum]
Tszi_025352|m.201946	57.4971	0.14	0.483	0.294336	PredHel=1	gi|14192680|gb|AAC16404.3| receptor kinase-1 precursor [Schistosoma mansoni]
Tszi_027021|m.220972	57.3851	0.088	0.788	0.23235	PredHel=0	gi|501209|gb|AAA73556.1| surface protein [Schistosoma mansoni]
Tszi_016052|m.130912	57.3376	0.029	0.192	0.376224	PredHel=1	gi|226466672|emb|CAX69471.1| Beta-1,3-galactosyltransferase brn [Schistosoma japonicum]
Tszi_018895|m.159759	57.3314	0.063	0.317	0.43738	PredHel=0	gi|76153991|gb|AAX25530.2| SJCHGC04677 protein [Schistosoma japonicum]
Tszi_003564|m.43130	56.5491	0.016	0.368	0.974341	PredHel=1	NULL
Tszi_000978|m.12109	55.4372	0.188	0.454	0.745672	PredHel=1	gi|56758514|gb|AAW27397.1| SJCHGC02164 protein [Schistosoma japonicum]
Tszi_003952|m.47838	55.4179	0.056	0.531	NA	PredHel=1	NULL
Tszi_005849|m.67285	53.577	0.03	0.317	0.17024	PredHel=1	NULL
Tszi_006704|m.74165	53.2783	0.037	0.303	0.999701	PredHel=1	NULL
Tszi_016557|m.136593	52.7544	0.524	0.277	NA	PredHel=1	NULL
Tszi_014403|m.111933	50.8953	0.04	0.576	0.391053	PredHel=1	gi|257205990|emb|CAX82646.1| phosphatidylinositol glycan, class K [Schistosoma japonicum]
Tszi_019362|m.163240	50.52	0.026	0.315	0.667943	PredHel=0	gi|353230316|emb|CCD76487.1| unnamed protein product [Schistosoma mansoni]
Tszi_019111|m.161314	49.6106	0.071	0.799	NA	PredHel=0	gi|358332731|dbj|GAA51352.1| serine/threonine-protein phosphatase 6 regulatory subunit 2 [Clonorchis sinensis]
Tszi_006693|m.74090	49.1069	0.027	0.489	0.263189	PredHel=1	gi|226487100|emb|CAX75415.1| hypotheticial protein [Schistosoma japonicum]
Tszi_015142|m.120523	48.7964	0.03	0.359	0.792997	PredHel=1	NULL
Tszi_019244|m.162384	48.5538	0.132	0.315	0.604195	PredHel=1	NULL
Tszi_022981|m.180119	48.277	0.083	0.642	0.163299	PredHel=0	NULL
Tszi_004897|m.58443	48.1269	0.14	0.483	0.697167	PredHel=1	gi|14192680|gb|AAC16404.3| receptor kinase-1 precursor [Schistosoma mansoni]
Tszi_014805|m.116753	47.1891	0.127	0.386	0.273494	PredHel=1	NULL
Tszi_002786|m.33874	47.076	0.073	0.145	NA	PredHel=1	NULL
Tszi_026362|m.211716	46.9387	0.1	0.653	0.887926	PredHel=0	gi|350644811|emb|CCD60477.1| unnamed protein product [Schistosoma mansoni]
Tszi_014319|m.110810	45.3533	0.071	0.774	0.206015	PredHel=0	gi|353229912|emb|CCD76083.1| hypothetical protein Smp_154970 [Schistosoma mansoni]
Tszi_025003|m.197251	45.1466	0.038	0.325	0.899076	PredHel=0	gi|353230159|emb|CCD76330.1| egf-like domain protein [Schistosoma mansoni]
Tszi_024233|m.186285	44.8498	0.235	0.184	0.983011	PredHel=0	NULL
Tszi_024457|m.189630	44.7483	0.074	0.876	0.766447	PredHel=1	gi|76156757|gb|AAX27896.2| SJCHGC04970 protein [Schistosoma japonicum]
Tszi_006944|m.75875	44.1805	0.022	0.288	0.388408	PredHel=1	NULL
Tszi_015595|m.125575	43.9288	0.044	0.193	0.0832018	PredHel=1	NULL
Tszi_024374|m.188369	43.3511	0.039	0.11	0.379071	PredHel=1	NULL
Tszi_005501|m.64253	42.85	0.052	0.305	0.0697025	PredHel=1	gi|226480636|emb|CAX73415.1| heparan sulfate 6-O-sulfotransferase 1a [Schistosoma japonicum]
Tszi_008597|m.85269	42.3102	0.052	0.858	5e-05	PredHel=0	NULL
Tszi_006271|m.71020	41.9405	0.057	0.264	0.0927071	PredHel=1	gi|358336320|dbj|GAA43139.2| hypothetical protein CLF_105888 [Clonorchis sinensis]
Tszi_002133|m.26071	41.2733	0.048	0.358	NA	PredHel=1	NULL
Tszi_016829|m.139930	40.8266	0.118	0.562	0.8409	PredHel=0	NULL
Tszi_002201|m.27033	40.4363	0.302	0.414	NA	PredHel=0	gi|76153512|gb|AAX25139.2| SJCHGC08850 protein [Schistosoma japonicum]
Tszi_024791|m.194290	40.4015	0.042	0.298	0.39217	PredHel=1	NULL
Tszi_002576|m.31539	40.3788	0.086	0.843	NA	PredHel=1	gi|353229733|emb|CCD75904.1| putative granulin [Schistosoma mansoni]
Tszi_000727|m.8987	39.8519	0.123	0.482	0.953471	PredHel=0	gi|226478940|emb|CAX72965.1| Tetratricopeptide repeat protein 15 [Schistosoma japonicum]
Tszi_016431|m.135210	39.4396	0.159	0.435	0.326164	PredHel=1	NULL
Tszi_016900|m.140844	39.1817	0.042	0.897	NA	PredHel=0	gi|353229835|emb|CCD76006.1| putative nucleobindin [Schistosoma mansoni]
Tszi_027197|m.223600	38.8339	0.028	0.545	0.587948	PredHel=1	gi|226468322|emb|CAX69838.1| XTP3-transactivated gene B protein precursor [Schistosoma japonicum]
Tszi_024816|m.194647	38.3922	0.276	0.178	0.999811	PredHel=1	NULL
Tszi_004053|m.49012	38.0606	0.027	0.908	0.728787	PredHel=1	gi|360043635|emb|CCD81181.1| putative palmitoyl-protein thioesterase [Schistosoma mansoni]
Tszi_016195|m.132586	37.4674	0.088	0.881	0.601636	PredHel=0	gi|195729971|gb|ACG50796.1| cathepsin B1 [Trichobilharzia szidati]
Tszi_025350|m.201922	37.3573	0.061	0.573	0.651656	PredHel=1	gi|358338120|dbj|GAA28088.2| torsin-1B [Clonorchis sinensis]
Tszi_025369|m.202177	37.2998	0.032	0.38	0.963716	PredHel=1	NULL
Tszi_014109|m.108261	37.2673	0.06	0.532	0.0715707	PredHel=1	NULL
Tszi_017644|m.148263	37.213	0.046	0.095	NA	PredHel=1	gi|76155330|gb|AAX26600.2| SJCHGC04113 protein [Schistosoma japonicum]
Tszi_001813|m.22320	36.4202	0.072	0.733	NA	PredHel=0	gi|555934397|emb|CDJ11517.1| er degradation enhancing alpha mannosidase [Hymenolepis microstoma]
Tszi_016603|m.137037	35.4961	0.046	0.706	0.933925	PredHel=0	gi|358340530|dbj|GAA48403.1| hypothetical protein CLF_101564 [Clonorchis sinensis]
Tszi_001704|m.21050	35.476	0.108	0.313	NA	PredHel=1	gi|358337044|dbj|GAA55462.1| enhancer of zeste, partial [Clonorchis sinensis]
Tszi_003726|m.45059	35.4453	0.015	0.315	NA	PredHel=1	NULL
Tszi_024061|m.183488	35.4031	0.178	0.236	0.935327	PredHel=1	NULL
Tszi_027689|m.229664	34.5667	0.488	0.285	0.499264	PredHel=0	NULL
Tszi_022600|m.178978	34.1929	0.229	0.203	NA	PredHel=1	NULL
Tszi_014294|m.110588	33.5751	0.134	0.688	0.864885	PredHel=0	NULL
Tszi_003482|m.42254	32.8431	0.152	0.347	NA	PredHel=0	gi|350644368|emb|CCD60899.1| hypothetical protein Smp_180730 [Schistosoma mansoni]
Tszi_018232|m.153804	32.4078	0.095	0.296	NA	PredHel=1	gi|226489747|emb|CAX75024.1| putative dolichyl-phosphate beta-glucosyltransferase [Schistosoma japonicum]
Tszi_003258|m.39676	32.3976	0.097	0.618	NA	PredHel=0	gi|56754612|gb|AAW25492.1| SJCHGC09034 protein [Schistosoma japonicum]
Tszi_016568|m.136691	32.1857	0.045	0.548	NA	PredHel=0	gi|226481607|emb|CAX73701.1| putative raw CG12437-PB, isoform B isoform 1 [Schistosoma japonicum]
Tszi_003654|m.44190	31.6053	0.041	0.928	NA	PredHel=0	gi|56758440|gb|AAW27360.1| SJCHGC06330 protein [Schistosoma japonicum]
Tszi_006714|m.74264	31.474	0.028	0.216	0.994666	PredHel=1	NULL
Tszi_014859|m.117407	31.153	0.109	0.333	0.925265	PredHel=1	NULL
Tszi_005779|m.66842	31.115	0.362	0.418	0.783376	PredHel=1	NULL
Tszi_024751|m.193700	30.1132	0.105	0.249	0.983513	PredHel=1	NULL
Tszi_003298|m.40141	30.0905	0.032	0.235	NA	PredHel=1	NULL
Tszi_001535|m.19106	29.9414	0.143	0.781	NA	PredHel=0	gi|56752609|gb|AAW24518.1| SJCHGC06223 protein [Schistosoma japonicum]
Tszi_003552|m.42997	29.8344	0.128	0.547	0.848863	PredHel=1	gi|56753423|gb|AAW24915.1| SJCHGC03939 protein [Schistosoma japonicum]
Tszi_018705|m.158303	29.2945	0.095	0.085	0.990634	PredHel=1	NULL
Tszi_024780|m.194115	27.841	0.122	0.705	0.665372	PredHel=0	gi|56753075|gb|AAW24747.1| SJCHGC09363 protein [Schistosoma japonicum]gi|226486460|emb|CAX74359.1| Endoplasmic reticulum-Golgi intermediate compartment protein 3 [Schistosoma japonicum]gi|226486464|emb|CAX74361.1| Endoplasmic reticulum-Golgi intermediate compartment protein 3 [Schistosoma japonicum]
Tszi_001692|m.20906	27.6979	0.192	0.539	NA	PredHel=0	gi|226468218|emb|CAX69786.1| putative general transcription factor IIH [Schistosoma japonicum]
Tszi_002248|m.27657	27.6118	0.203	0.328	0.566294	PredHel=0	gi|358331490|dbj|GAA28116.2| Nodal modulator 2 [Clonorchis sinensis]
Tszi_015477|m.124297	27.405	0.065	0.462	0.330859	PredHel=1	gi|350855187|emb|CAZ30723.2| hypothetical protein Smp_138610 [Schistosoma mansoni]
Tszi_017906|m.150828	27.2895	0.07	0.151	NA	PredHel=1	NULL
Tszi_022280|m.177793	26.8503	0.019	0.319	0.99782	PredHel=1	NULL
Tszi_024419|m.189039	26.7538	0.22	0.392	0.74516	PredHel=0	NULL
Tszi_017917|m.150972	26.1393	0.049	0.775	NA	PredHel=0	NULL
Tszi_027551|m.228095	25.9719	0.048	0.724	0.896478	PredHel=0	gi|353231107|emb|CCD77525.1| putative peptidyl-glycine alpha-amidating monooxygenase [Schistosoma mansoni]
Tszi_004865|m.58066	25.6675	0.079	0.756	0.472346	PredHel=0	gi|56752979|gb|AAW24701.1| SJCHGC05629 protein [Schistosoma japonicum]gi|226488120|emb|CAX75725.1| ARMET-like protein precursor [Schistosoma japonicum]
Tszi_026720|m.216726	25.5012	0.073	0.514	0.195781	PredHel=0	gi|353231814|emb|CCD79169.1| putative ubiquitin-protein ligase [Schistosoma mansoni]
Tszi_004657|m.55907	25.4537	0.09	0.495	0.856396	PredHel=0	gi|353230775|emb|CCD77192.1| hypothetical protein Smp_212160 [Schistosoma mansoni]
Tszi_002624|m.32091	25.2918	0.058	0.518	NA	PredHel=1	gi|358337922|dbj|GAA56255.1| hypothetical protein CLF_110391 [Clonorchis sinensis]
Tszi_014670|m.115165	25.02	0.247	0.189	0.300775	PredHel=1	gi|226487602|emb|CAX74671.1| hypothetical protein [Schistosoma japonicum]gi|226487604|emb|CAX74672.1| hypothetical protein [Schistosoma japonicum]gi|226487606|emb|CAX74673.1| hypothetical protein [Schistosoma japonicum]
Tszi_016262|m.133276	24.6318	0.093	0.6	0.847593	PredHel=1	gi|353229843|emb|CCD76014.1| chondroitin sulfate proteoglycan-related [Schistosoma mansoni]
Tszi_002521|m.30863	24.5194	0.064	0.904	NA	PredHel=1	gi|226488024|emb|CAX75677.1| hypothetical protein [Schistosoma japonicum]gi|226488026|emb|CAX75678.1| hypothetical protein [Schistosoma japonicum]
Tszi_016251|m.133196	24.2333	0.192	0.276	0.918855	PredHel=0	gi|56758750|gb|AAW27515.1| SJCHGC09542 protein [Schistosoma japonicum]
Tszi_006648|m.73694	24.0826	0.009	0.269	0.994837	PredHel=1	NULL
Tszi_005321|m.62439	23.881	0.262	0.214	0.818708	PredHel=0	NULL
Tszi_018173|m.153240	22.9904	0.04	0.32	NA	PredHel=1	NULL
Tszi_027793|m.230793	22.9863	0.338	0.419	0.876626	PredHel=1	NULL
Tszi_025277|m.201009	22.7683	0.105	0.625	0.194381	PredHel=0	gi|257205784|emb|CAX82543.1| putative glypican 4 [Schistosoma japonicum]
Tszi_017240|m.144278	22.6172	0.03	0.297	NA	PredHel=1	NULL
Tszi_003997|m.48364	22.2204	0.014	0.395	0.838726	PredHel=1	NULL
Tszi_004404|m.52861	21.7566	0.054	0.125	0.736292	PredHel=1	NULL
Tszi_017062|m.142649	21.6614	0.057	0.361	NA	PredHel=1	NULL
Tszi_024146|m.184732	21.364	0.054	0.58	0.824707	PredHel=1	NULL
Tszi_020810|m.171497	21.3371	0.312	0.329	0.861259	PredHel=0	NULL
Tszi_028091|m.233924	21.3065	0.181	0.301	0.181281	PredHel=1	NULL
Tszi_005084|m.60306	21.2084	0.278	0.164	0.500269	PredHel=1	gi|69065692|gb|AAV65745.2| insulin receptor tyrosine kinase [Schistosoma mansoni]
Tszi_018006|m.151859	21.0108	0.022	0.413	NA	PredHel=1	NULL
Tszi_026770|m.217529	20.9687	0.03	0.359	0.793	PredHel=1	NULL
Tszi_005290|m.62144	20.6613	0.016	0.289	0.0145569	PredHel=1	NULL
Tszi_002727|m.33253	20.5441	0.168	0.308	NA	PredHel=0	NULL
Tszi_003259|m.39690	20.4501	0.101	0.618	NA	PredHel=0	gi|56754612|gb|AAW25492.1| SJCHGC09034 protein [Schistosoma japonicum]
Tszi_020767|m.171337	20.3886	0.13	0.521	NA	PredHel=0	gi|56755507|gb|AAW25932.1| SJCHGC07956 protein [Schistosoma japonicum]
Tszi_000380|m.4704	20.181	0.112	0.231	0.943268	PredHel=1	gi|29840879|gb|AAP05880.1| similar to GenBank Accession Number BC003223 unknown (protein for MGC:7199) in Mus musculus [Schistosoma japonicum]
Tszi_005579|m.64974	20.1804	0.435	0.17	0.809673	PredHel=1	gi|226487240|emb|CAX75485.1| hypotherical protein [Schistosoma japonicum]
Tszi_025848|m.207294	19.996	0.111	0.349	0.203651	PredHel=0	gi|358338434|dbj|GAA56815.1| jagged protein [Clonorchis sinensis]
Tszi_003979|m.48131	19.9088	0.102	0.281	NA	PredHel=0	gi|226478946|emb|CAX72968.1| putative X-prolyl aminopeptidase [Schistosoma japonicum]
Tszi_017565|m.147583	18.6938	0.032	0.349	NA	PredHel=1	NULL
Tszi_004622|m.55499	18.4446	0.042	0.748	0.666229	PredHel=1	NULL
Tszi_019041|m.160888	18.1262	0.084	0.743	0.00846413	PredHel=1	gi|56756342|gb|AAW26344.1| SJCHGC06352 protein [Schistosoma japonicum]
Tszi_015106|m.120154	18.0931	0.163	0.392	0.194791	PredHel=0	gi|556517413|emb|CDJ20664.1| EF hand domain containing family member A2 [Echinococcus granulosus]
Tszi_017719|m.149050	18.0852	0.18	0.367	NA	PredHel=1	NULL
Tszi_016765|m.139091	18.0781	0.049	0.262	NA	PredHel=1	gi|88193394|emb|CAJ77198.1| beta1,4-galactosyltransferase 7 [Schistosoma mansoni]
Tszi_001291|m.16231	18.0014	0.047	0.855	0.00730057	PredHel=0	NULL
Tszi_025285|m.201146	17.7199	0.292	0.417	0.442	PredHel=0	gi|360044109|emb|CCD81656.1| putative poly(ADP-ribose) glycohydrolase [Schistosoma mansoni]
Tszi_015543|m.125111	17.6385	0.219	0.322	0.372294	PredHel=0	NULL
Tszi_010080|m.91407	17.3697	0.381	0.129	0.492255	PredHel=1	gi|76152646|gb|AAX24330.2| SJCHGC06688 protein [Schistosoma japonicum]
Tszi_005838|m.67208	17.1578	0.25	0.195	0.377204	PredHel=1	gi|226487312|emb|CAX75521.1| Retrovirus-related Pol polyprotein [Schistosoma japonicum]gi|226487316|emb|CAX75523.1| Retrovirus-related Pol polyprotein [Schistosoma japonicum]gi|226487318|emb|CAX75524.1| Retrovirus-related Pol polyprotein [Schistosoma japonicum]gi|226487320|emb|CAX75525.1| Retrovirus-related Pol polyprotein [Schistosoma japonicum]
Tszi_005093|m.60384	16.5203	0.027	0.084	0.867833	PredHel=1	gi|555937921|emb|CDJ15042.1| hypothetical protein HmN_000537600 [Hymenolepis microstoma]
Tszi_004586|m.55007	16.3183	0.246	0.37	0.120024	PredHel=0	gi|350645039|emb|CCD60269.1| hypothetical protein Smp_005570 [Schistosoma mansoni]
Tszi_003313|m.40324	15.557	0.123	0.226	NA	PredHel=1	gi|358333735|dbj|GAA52209.1| U2-associated protein SR140 [Clonorchis sinensis]
Tszi_003735|m.45216	15.4049	0.143	0.539	0.833308	PredHel=0	gi|171473953|gb|AAW26423.2| SJCHGC02747 protein [Schistosoma japonicum]
Tszi_019401|m.163542	15.3954	0.04	0.279	0.248982	PredHel=1	NULL
Tszi_015660|m.126292	15.3846	0.109	0.767	0.724245	PredHel=0	gi|358342282|dbj|GAA29922.2| hypothetical protein CLF_103592 [Clonorchis sinensis]
Tszi_016250|m.133188	15.3016	0.131	0.207	0.704602	PredHel=1	gi|358339831|dbj|GAA47818.1| UPF0672 protein C3orf58 homolog [Clonorchis sinensis]
Tszi_001055|m.13134	14.9246	0.079	0.717	0.520694	PredHel=1	gi|353231865|emb|CCD79220.1| putative cationic amino acid transporter [Schistosoma mansoni]
Tszi_016393|m.134690	14.756	0.067	0.846	0.803567	PredHel=0	gi|360043667|emb|CCD81213.1| subfamily M23B non-peptidase homologue (M23 family) [Schistosoma mansoni]
Tszi_015649|m.126214	14.2058	0.338	0.372	0.896529	PredHel=1	gi|56753764|gb|AAW25079.1| SJCHGC09501 protein [Schistosoma japonicum]
Tszi_025279|m.201038	14.164	0.061	0.445	0.578205	PredHel=1	gi|353231728|emb|CCD79083.1| dephospho-CoA related kinases [Schistosoma mansoni]
Tszi_025097|m.198480	14.1389	0.033	0.142	0.999125	PredHel=1	NULL
Tszi_014647|m.114910	13.9431	0.021	0.356	0.16269	PredHel=1	gi|226480518|emb|CAX73356.1| Zinc finger, RING-type,domain-containing protein [Schistosoma japonicum]
Tszi_002009|m.24747	13.9329	0.07	0.408	NA	PredHel=1	NULL
Tszi_024829|m.194885	13.7908	0.009	0.6	0.933938	PredHel=0	gi|29841334|gb|AAP06366.1| similar to GenBank Accession Number AP001507 tRNA/rRNA methyltransferase in Bacillus halodurans [Schistosoma japonicum]
Tszi_008220|m.83345	13.5447	0.13	0.278	0.441426	PredHel=1	gi|358337497|dbj|GAA55850.1| hypothetical protein CLF_109181 [Clonorchis sinensis]
Tszi_018207|m.153579	13.2216	0.065	0.305	0.573048	PredHel=1	gi|358255097|dbj|GAA56802.1| hypothetical protein CLF_111551 [Clonorchis sinensis]
Tszi_015879|m.128859	13.2211	0.055	0.581	0.631343	PredHel=0	gi|56755984|gb|AAW26170.1| SJCHGC07515 protein [Schistosoma japonicum]
Tszi_005313|m.62354	13.0901	0.112	0.701	0.713946	PredHel=1	gi|353228926|emb|CCD75097.1| hypothetical protein Smp_133070 [Schistosoma mansoni]
Tszi_015724|m.127047	12.864	0.027	0.427	0.847358	PredHel=1	NULL
Tszi_002307|m.28494	12.4499	0.104	0.396	0.661523	PredHel=0	gi|358341877|dbj|GAA49462.1| cell cycle regulator Mat89Bb homolog [Clonorchis sinensis]
Tszi_014027|m.107232	12.318	0.231	0.186	0.311712	PredHel=1	NULL
Tszi_005346|m.62691	12.2004	0.063	0.305	0.636744	PredHel=1	gi|358255097|dbj|GAA56802.1| hypothetical protein CLF_111551 [Clonorchis sinensis]
Tszi_020825|m.171570	12.0385	0.049	0.166	0.999644	PredHel=1	NULL
Tszi_018105|m.152676	11.9041	0.109	0.341	0.86162	PredHel=1	NULL
Tszi_024688|m.192756	11.6917	0.109	0.767	0.227418	PredHel=0	gi|358342282|dbj|GAA29922.2| hypothetical protein CLF_103592 [Clonorchis sinensis]
Tszi_003378|m.41140	11.6487	0.175	0.465	NA	PredHel=0	NULL
Tszi_005859|m.67396	11.5962	0.146	0.332	0.794304	PredHel=1	gi|76156782|gb|AAX27915.2| SJCHGC03664 protein [Schistosoma japonicum]
Tszi_014817|m.116879	11.5322	0.066	0.775	0.703167	PredHel=0	NULL
Tszi_024302|m.187366	11.4347	0.284	0.755	0.0513982	PredHel=0	gi|76153062|gb|ABA40280.1| SJCHGC06475 protein [Schistosoma japonicum]
Tszi_009508|m.89441	11.408	0.033	0.343	0.835492	PredHel=0	NULL
Tszi_015316|m.122484	11.1393	0.594	0.146	0.087439	PredHel=1	NULL
Tszi_008475|m.84602	11.0615	0.037	0.27	0.966037	PredHel=1	NULL
Tszi_014026|m.107228	10.9881	0.146	0.201	0.901925	PredHel=1	NULL
Tszi_004724|m.56537	10.7958	0.062	0.43	0.245143	PredHel=1	NULL
Tszi_027280|m.224669	10.7168	0.107	0.597	0.144755	PredHel=0	NULL
Tszi_008681|m.85610	10.6678	0.102	0.456	0.297808	PredHel=0	NULL
Tszi_009376|m.88829	10.5122	0.031	0.45	0.186376	PredHel=1	NULL
Tszi_025616|m.204883	10.4808	0.105	0.213	0.684131	PredHel=1	gi|226480860|emb|CAX73527.1| carbonic anhydrase XIII [Schistosoma japonicum]
Tszi_014130|m.108522	10.4802	0.042	0.393	0.961221	PredHel=0	NULL
Tszi_015018|m.119259	10.3551	0.062	0.3	0.993663	PredHel=1	NULL
Tszi_017540|m.147336	10.3089	0.246	0.37	0.680032	PredHel=0	gi|350645039|emb|CCD60269.1| hypothetical protein Smp_005570 [Schistosoma mansoni]
Tszi_002740|m.33421	10.2701	0.068	0.566	NA	PredHel=0	gi|56753055|gb|AAW24737.1| SJCHGC05027 protein [Schistosoma japonicum]
Tszi_025527|m.204004	10.2422	0.04	0.66	0.545803	PredHel=0	NULL
Tszi_024913|m.196069	10.1988	0.088	0.596	0.958108	PredHel=0	gi|226469126|emb|CAX70042.1| N-acetyl galactosaminidase, alpha [Schistosoma japonicum]gi|226469128|emb|CAX70043.1| N-acetyl galactosaminidase, alpha [Schistosoma japonicum]
Tszi_003796|m.45970	10.0793	0.027	0.474	NA	PredHel=1	gi|76152923|gb|ABA39889.1| SJCHGC02701 protein [Schistosoma japonicum]
Tszi_001288|m.16202	9.97654	0.063	0.782	0.380106	PredHel=0	gi|76154126|gb|AAX25631.2| SJCHGC08090 protein [Schistosoma japonicum]
Tszi_016721|m.138638	9.8991	0.111	0.286	NA	PredHel=1	NULL
Tszi_003318|m.40471	9.74052	0.061	0.687	NA	PredHel=0	gi|226469126|emb|CAX70042.1| N-acetyl galactosaminidase, alpha [Schistosoma japonicum]gi|226469128|emb|CAX70043.1| N-acetyl galactosaminidase, alpha [Schistosoma japonicum]
Tszi_020499|m.170110	9.52254	0.023	0.158	0.0248216	PredHel=1	NULL
Tszi_021794|m.175879	9.47527	0.251	0.227	0.686593	PredHel=0	NULL
Tszi_026441|m.212851	9.46998	0.079	0.56	0.613212	PredHel=0	gi|350643736|emb|CCD58393.1| unnamed protein product [Schistosoma mansoni]
Tszi_006589|m.73341	9.37573	0.043	0.474	0.0210374	PredHel=1	gi|308196352|gb|ADO17525.1| alpha 1,3 fucosyltransferase E [Schistosoma mansoni]
Tszi_020998|m.172427	9.31778	0.029	0.789	0.669852	PredHel=1	NULL
Tszi_002032|m.25018	9.21988	0.321	0.276	NA	PredHel=1	NULL
Tszi_017471|m.146631	9.0565	0.184	0.192	NA	PredHel=1	NULL
Tszi_004668|m.56030	9.0545	0.292	0.417	0.441872	PredHel=0	gi|360044109|emb|CCD81656.1| putative poly(ADP-ribose) glycohydrolase [Schistosoma mansoni]
Tszi_019936|m.167107	8.96912	0.071	0.614	NA	PredHel=0	NULL
Tszi_001029|m.12774	8.94013	0.009	0.6	0.933938	PredHel=0	gi|29841334|gb|AAP06366.1| similar to GenBank Accession Number AP001507 tRNA/rRNA methyltransferase in Bacillus halodurans [Schistosoma japonicum]
Tszi_027550|m.228080	8.82181	0.048	0.724	0.916555	PredHel=0	gi|353231107|emb|CCD77525.1| putative peptidyl-glycine alpha-amidating monooxygenase [Schistosoma mansoni]
Tszi_017594|m.147858	8.76005	0.218	0.231	NA	PredHel=1	NULL
Tszi_027543|m.227975	8.75719	0.035	0.263	0.969061	PredHel=1	gi|76155970|gb|AAX27220.2| SJCHGC04148 protein [Schistosoma japonicum]
Tszi_006557|m.73126	8.64006	0.111	0.239	0.995172	PredHel=0	NULL
Tszi_015829|m.128208	8.45975	0.058	0.273	0.889376	PredHel=1	gi|226466626|emb|CAX69448.1| hypotheticial protein [Schistosoma japonicum]
Tszi_009521|m.89486	8.44426	0.335	0.183	0.868412	PredHel=1	NULL
Tszi_015981|m.129985	8.40012	0.092	0.194	0.695011	PredHel=1	NULL
Tszi_026906|m.219509	8.30141	0.044	0.193	0.0832018	PredHel=1	NULL
Tszi_014521|m.113403	8.24537	0.286	0.414	0.123623	PredHel=0	NULL
Tszi_015362|m.123057	8.22148	0.033	0.669	0.528025	PredHel=1	NULL
Tszi_027757|m.230402	8.13108	0.048	0.781	0.999161	PredHel=1	gi|358253221|dbj|GAA52539.1| disco-interacting protein 2 homolog C [Clonorchis sinensis]
Tszi_017379|m.145694	8.0596	0.076	0.133	NA	PredHel=0	gi|358331702|dbj|GAA34045.2| gem associated protein 5 [Clonorchis sinensis]
Tszi_003356|m.40904	7.65383	0.045	0.255	NA	PredHel=1	gi|358337886|dbj|GAA56214.1| pro-neuregulin-2 membrane-bound isoform [Clonorchis sinensis]
Tszi_021592|m.175016	7.61912	0.094	0.825	NA	PredHel=0	NULL
Tszi_004147|m.50067	7.53156	0.089	0.461	0.313667	PredHel=0	NULL
Tszi_009333|m.88658	7.40136	0.324	0.434	0.0528342	PredHel=0	gi|358339422|dbj|GAA47489.1| homeobox protein Meis3 [Clonorchis sinensis]
Tszi_017204|m.143898	7.39285	0.142	0.252	NA	PredHel=1	NULL
Tszi_018422|m.155590	7.3709	0.077	0.146	NA	PredHel=1	NULL
Tszi_002779|m.33784	7.35446	0.122	0.705	NA	PredHel=0	gi|56753075|gb|AAW24747.1| SJCHGC09363 protein [Schistosoma japonicum]gi|226486460|emb|CAX74359.1| Endoplasmic reticulum-Golgi intermediate compartment protein 3 [Schistosoma japonicum]gi|226486464|emb|CAX74361.1| Endoplasmic reticulum-Golgi intermediate compartment protein 3 [Schistosoma japonicum]
Tszi_003355|m.40887	7.31565	0.045	0.255	NA	PredHel=1	gi|358337886|dbj|GAA56214.1| pro-neuregulin-2 membrane-bound isoform [Clonorchis sinensis]
Tszi_005150|m.60879	7.20574	0.053	0.915	0.0483678	PredHel=1	gi|76156718|gb|AAX27867.2| SJCHGC07855 protein [Schistosoma japonicum]
Tszi_020066|m.167805	6.99554	0.049	0.792	NA	PredHel=1	NULL
Tszi_016254|m.133215	6.92237	0.033	0.485	0.0479712	PredHel=0	NULL
Tszi_002968|m.35997	6.76432	0.084	0.564	NA	PredHel=0	gi|353231937|emb|CCD79292.1| putative cation efflux protein/ zinc transporter [Schistosoma mansoni]
Tszi_022547|m.178774	6.70201	0.185	0.646	NA	PredHel=1	NULL
Tszi_017498|m.146861	6.34383	0.01	0.615	0.925003	PredHel=0	NULL
Tszi_008966|m.87046	6.31806	0.037	0.235	0.597608	PredHel=1	NULL
Tszi_006266|m.70971	6.21526	0.164	0.227	0.917911	PredHel=1	NULL
Tszi_008611|m.85331	5.97785	0.105	0.746	0.177594	PredHel=0	gi|353231943|emb|CCD79298.1| carbonic anhydrase-related [Schistosoma mansoni]
Tszi_026379|m.211996	5.9661	0.099	0.286	0.964639	PredHel=0	NULL
Tszi_004963|m.59095	5.86943	0.239	0.196	0.921246	PredHel=1	gi|60598244|gb|AAX25671.1| unknown [Schistosoma japonicum]
Tszi_026748|m.217153	5.82636	0.053	0.372	0.951355	PredHel=1	gi|358254077|dbj|GAA54110.1| Ras-specific guanine nucleotide-releasing factor RalGPS1 [Clonorchis sinensis]
Tszi_004283|m.51739	5.80345	0.172	0.244	0.971204	PredHel=0	gi|76154269|gb|AAX25758.2| SJCHGC04766 protein [Schistosoma japonicum]
Tszi_025522|m.203969	5.76236	0.19	0.374	0.329638	PredHel=0	gi|226483505|emb|CAX74053.1| Synembryn-A [Schistosoma japonicum]
Tszi_000809|m.10019	5.709	0.082	0.578	0.233344	PredHel=1	gi|76153544|gb|AAX25169.2| SJCHGC07824 protein [Schistosoma japonicum]
Tszi_026864|m.218940	5.672	0.077	0.698	0.263758	PredHel=0	gi|360043652|emb|CCD81198.1| hypothetical protein Smp_153190 [Schistosoma mansoni]
Tszi_009111|m.87692	5.66722	0.04	0.445	0.56695	PredHel=1	gi|353229120|emb|CCD75291.1| family S9 non-peptidase homologue (S09 family) [Schistosoma mansoni]
Tszi_018170|m.153209	5.54983	0.038	0.906	NA	PredHel=1	NULL
Tszi_015401|m.123417	5.46018	0.171	0.314	0.87813	PredHel=0	NULL
Tszi_005860|m.67421	5.42463	0.121	0.381	0.975541	PredHel=1	NULL
Tszi_027609|m.228766	5.37597	0.024	0.348	0.757211	PredHel=1	gi|56757950|gb|AAW27115.1| SJCHGC06024 protein [Schistosoma japonicum]gi|226478110|emb|CAX72748.1| Inositol monophosphatase,domain-containing protein [Schistosoma japonicum]
Tszi_017493|m.146832	5.36471	0.086	0.323	NA	PredHel=0	NULL
Tszi_002319|m.28564	5.339	0.033	0.477	NA	PredHel=0	NULL
Tszi_009913|m.90869	5.33779	0.362	0.375	0.744086	PredHel=1	NULL
Tszi_017895|m.150722	5.21179	0.05	0.471	0.917097	PredHel=1	NULL
Tszi_006870|m.75470	4.96695	0.032	0.25	0.981365	PredHel=1	NULL
Tszi_020603|m.170648	4.9569	0.112	0.264	0.784276	PredHel=1	gi|358336924|dbj|GAA31873.2| noggin-3 [Clonorchis sinensis]
Tszi_027788|m.230724	4.91243	0.019	0.503	0.748282	PredHel=1	gi|350854883|emb|CAZ36103.2| subfamily M14A unassigned peptidase (M14 family) [Schistosoma mansoni]
Tszi_018235|m.153826	4.58546	0.079	0.335	NA	PredHel=1	NULL
Tszi_008327|m.83899	4.56129	0.108	0.384	0.754627	PredHel=1	NULL
Tszi_005317|m.62372	4.54315	0.191	0.203	0.880841	PredHel=1	NULL
Tszi_016725|m.138661	4.5317	0.334	0.377	0.77072	PredHel=0	NULL
Tszi_005318|m.62398	4.52892	0.144	0.247	0.634	PredHel=1	NULL
Tszi_011563|m.96096	4.49401	0.329	0.126	0.999241	PredHel=1	NULL
Tszi_020392|m.169444	4.37987	0.054	0.213	0.996588	PredHel=1	NULL
Tszi_028066|m.233688	4.35099	0.25	0.412	0.929262	PredHel=0	NULL
Tszi_014813|m.116817	4.22748	0.078	0.254	0.966525	PredHel=0	NULL
Tszi_004033|m.48801	4.22641	0.648	0.188	0.926252	PredHel=1	NULL
Tszi_026577|m.214730	4.21297	0.254	0.36	0.927824	PredHel=0	gi|257215834|emb|CAX83069.1| Tetratricopeptide repeat protein 14 [Schistosoma japonicum]
Tszi_024985|m.197040	4.20692	0.265	0.166	0.900976	PredHel=1	NULL
Tszi_016956|m.141412	4.14483	0.04	0.703	NA	PredHel=0	gi|226489931|emb|CAX75116.1| GTPase-activating protein ZNF289 [Schistosoma japonicum]
Tszi_022381|m.178200	4.08968	0.025	0.097	0.991114	PredHel=1	NULL
Tszi_019719|m.165723	4.06609	0.048	0.641	NA	PredHel=0	gi|358253294|dbj|GAA52764.1| DNA repair/transcription protein MET18/MMS19, partial [Clonorchis sinensis]
Tszi_005789|m.66898	4.04115	0.202	0.307	0.997486	PredHel=0	NULL
Tszi_018416|m.155535	4.00904	0.146	0.253	NA	PredHel=1	NULL
Tszi_018753|m.158641	3.99273	0.037	0.436	NA	PredHel=1	gi|226479126|emb|CAX73058.1| BTB/POZ domain-containing protein 12 [Schistosoma japonicum]
Tszi_019535|m.164497	3.96535	0.082	0.495	NA	PredHel=0	NULL
Tszi_026666|m.215946	3.91734	0.356	0.157	0.665171	PredHel=0	NULL
Tszi_004883|m.58310	3.9117	0.293	0.134	0.770238	PredHel=1	gi|308196350|gb|ADO17524.1| alpha 1,3 fucosyltransferase D [Schistosoma mansoni]
Tszi_003179|m.38756	3.90955	0.103	0.698	NA	PredHel=0	gi|358336954|dbj|GAA34100.2| leucine-rich repeat-containing protein 70 [Clonorchis sinensis]
Tszi_010566|m.93111	3.89132	0.164	0.248	0.979418	PredHel=1	NULL
Tszi_005794|m.66948	3.84716	0.028	0.868	0.892844	PredHel=1	NULL
Tszi_004850|m.57860	3.70503	0.091	0.449	0.891342	PredHel=0	gi|353232791|emb|CCD80147.1| site-1 peptidase (S08 family) [Schistosoma mansoni]
Tszi_002644|m.32280	3.69096	0.01	0.8	NA	PredHel=0	gi|358337863|dbj|GAA56192.1| WD repeat-containing protein 11, partial [Clonorchis sinensis]
Tszi_003877|m.46940	3.58881	0.06	0.887	NA	PredHel=1	gi|76156656|gb|AAX27821.2| SJCHGC08379 protein [Schistosoma japonicum]
Tszi_028182|m.234811	3.57537	0.069	0.442	0.315955	PredHel=1	NULL
Tszi_006692|m.74079	3.5218	0.073	0.252	0.895545	PredHel=1	NULL
Tszi_027351|m.225516	3.52049	0.122	0.68	0.849858	PredHel=1	gi|358332719|dbj|GAA51344.1| syndecan [Clonorchis sinensis]
Tszi_026585|m.214808	3.51188	0.007	0.16	0.476752	PredHel=1	NULL
Tszi_003889|m.47045	3.45951	0.036	0.378	NA	PredHel=1	gi|56756216|gb|AAW26283.1| SJCHGC00869 protein [Schistosoma japonicum]
Tszi_002958|m.35914	3.43446	0.05	0.684	NA	PredHel=0	gi|358334404|dbj|GAA29098.2| hypothetical protein CLF_108963 [Clonorchis sinensis]
Tszi_026515|m.213789	3.4075	0.044	0.855	0.023434	PredHel=0	NULL
Tszi_015352|m.122946	3.3889	0.127	0.793	0.279963	PredHel=0	gi|76153587|gb|AAX25208.2| SJCHGC06405 protein [Schistosoma japonicum]
Tszi_013933|m.106225	3.36531	0.007	0.16	0.476752	PredHel=1	NULL
Tszi_017349|m.145394	3.34344	0.157	0.364	0.374827	PredHel=1	NULL
Tszi_020175|m.168450	3.26656	0.047	0.462	0.707947	PredHel=1	NULL
Tszi_027426|m.226501	3.25701	0.1	0.513	0.858726	PredHel=0	NULL
Tszi_019512|m.164334	3.2409	0.106	0.228	NA	PredHel=1	NULL
Tszi_025415|m.202701	3.18972	0.05	0.532	0.768864	PredHel=0	gi|353230775|emb|CCD77192.1| hypothetical protein Smp_212160 [Schistosoma mansoni]
Tszi_016830|m.139955	3.17787	0.071	0.391	0.382941	PredHel=0	gi|60601126|gb|AAX27020.1| unknown [Schistosoma japonicum]
Tszi_020466|m.169952	3.132	0.245	0.383	0.755919	PredHel=0	NULL
Tszi_026870|m.219088	3.04977	0.213	0.197	0.865047	PredHel=1	NULL
Tszi_007646|m.80325	3.02761	0.602	0.291	0.968964	PredHel=1	NULL
Tszi_016654|m.137785	2.98698	0.045	0.298	0.0924289	PredHel=1	gi|556518175|emb|CDJ21436.1| JNK interacting protein [Echinococcus granulosus]
Tszi_009016|m.87284	2.92928	0.039	0.327	0.985398	PredHel=1	NULL
Tszi_015753|m.127329	2.91499	0.089	0.523	0.840869	PredHel=1	gi|76155395|gb|AAX26680.2| SJCHGC06234 protein [Schistosoma japonicum]
Tszi_020046|m.167728	2.88975	0.21	0.245	0.0354536	PredHel=1	NULL
Tszi_019203|m.162096	2.87852	0.144	0.504	NA	PredHel=0	gi|360042945|emb|CCD78355.1| dihydroceramide desaturase [Schistosoma mansoni]
Tszi_008004|m.82177	2.77332	0.038	0.721	0.634078	PredHel=0	gi|4753140|gb|AAC79802.3| annexin [Schistosoma mansoni]
Tszi_000710|m.8788	2.72548	0.25	0.09	0.41513	PredHel=1	NULL
Tszi_018756|m.158657	2.6767	0.02	0.369	NA	PredHel=1	NULL
Tszi_001109|m.13818	2.64525	0.007	0.16	0.476752	PredHel=1	NULL
Tszi_004601|m.55191	2.47902	0.326	0.34	0.953024	PredHel=0	NULL
Tszi_022571|m.178888	2.44161	0.06	0.49	NA	PredHel=0	NULL
Tszi_007292|m.78289	2.3719	0.034	0.28	0.499987	PredHel=1	NULL
Tszi_008485|m.84708	2.36758	0.045	0.29	0.999569	PredHel=1	NULL
Tszi_026454|m.213047	2.18617	0.041	0.201	0.992698	PredHel=1	NULL
Tszi_025441|m.202959	2.17968	0.191	0.203	0.885733	PredHel=1	NULL
Tszi_018175|m.153259	2.02803	0.141	0.18	NA	PredHel=1	NULL
Tszi_028134|m.234286	2.0273	0.065	0.375	0.562752	PredHel=0	NULL
Tszi_024768|m.193917	2.01574	0.168	0.308	0.600386	PredHel=0	NULL
Tszi_020984|m.172342	1.99951	0.077	0.352	0.454876	PredHel=1	NULL
Tszi_007619|m.80162	1.90625	0.033	0.875	0.36358	PredHel=0	NULL
Tszi_020874|m.171829	1.89988	0.189	0.223	0.752778	PredHel=1	gi|226478808|emb|CAX72899.1| hypothetical protein [Schistosoma japonicum]
Tszi_009559|m.89632	1.76183	0.101	0.731	0.684937	PredHel=0	gi|353233636|emb|CCD80990.1| hypothetical protein Smp_153030 [Schistosoma mansoni]
Tszi_009311|m.88543	1.70593	0.029	0.598	0.987418	PredHel=1	NULL
Tszi_021965|m.176503	1.60452	0.081	0.115	NA	PredHel=1	NULL
Tszi_027537|m.227905	1.56963	0.093	0.6	0.9928	PredHel=1	gi|353229843|emb|CCD76014.1| chondroitin sulfate proteoglycan-related [Schistosoma mansoni]
Tszi_006027|m.69034	1.48488	0.291	0.125	0.990228	PredHel=1	NULL
Tszi_008363|m.84058	1.42128	0.034	0.3	0.977907	PredHel=1	NULL
Tszi_001614|m.20076	1.27754	0.017	0.819	NA	PredHel=0	gi|353230110|emb|CCD76281.1| putative serine/threonine-protein kinase STE20 [Schistosoma mansoni]
Tszi_011192|m.95123	1.25914	0.08	0.685	0.0564969	PredHel=0	NULL
Tszi_004325|m.52172	1.24725	0.41	0.259	0.0134057	PredHel=1	NULL
Tszi_024880|m.195604	1.14797	0.103	0.698	0.417211	PredHel=0	gi|358336954|dbj|GAA34100.2| leucine-rich repeat-containing protein 70 [Clonorchis sinensis]
Tszi_018343|m.154833	1.1421	0.017	0.292	NA	PredHel=1	NULL
Tszi_025958|m.208312	1.0107	0.144	0.334	0.510704	PredHel=0	gi|353228663|emb|CCD74834.1| hypothetical protein Smp_123790 [Schistosoma mansoni]
Trichobilharzia regenti
Upregulated in cercariae
Treg_000011|m.87	12620.8	0.085	0.913	NA	PredHel=0	gi|226469038|emb|CAX69998.1|hypothetical protein [Schistosoma japonicum]
Treg_003588|m.31755	10314.1	0.077	0.349	NA	PredHel=1	gi|256083535|ref|XP_002577998.1|fibrillin 2 [Schistosoma mansoni]gi|353231661|emb|CCD79016.1| putative fibrillin 2 [Schistosoma mansoni]
Treg_000002|m.12	9616.45	0.017	0.384	NA	PredHel=0	NULL
Treg_003603|m.31988	8165.22	0.061	0.524	0.658149	PredHel=1	NULL
Treg_003645|m.32613	7055.55	0.124	0.815	0.295676	PredHel=0	NULL
Treg_005368|m.52000	5504.2	0.101	0.317	0.826684	PredHel=1	NULL
Treg_000452|m.5559	3535.61	0.02	0.761	NA	PredHel=0	gi|159792922|gb|ABW98681.1|venom allergen-like protein 8 [Schistosoma mansoni]
Treg_000007|m.31	3378.24	0.092	0.864	NA	PredHel=0	NULL
Treg_008254|m.95891	2420.87	0.073	0.685	NA	PredHel=1	gi|256080682|ref|XP_002576607.1|40S ribosomal protein S6 [Schistosoma mansoni]gi|350645591|emb|CCD59716.1| 40S ribosomal protein S6, putative [Schistosoma mansoni]
Treg_000391|m.4801	1843.05	0.101	0.317	NA	PredHel=1	NULL
Treg_000211|m.2475	1691.1	0.028	0.396	NA	PredHel=1	NULL
Treg_007622|m.86082	1507.02	0.109	0.669	0.402442	PredHel=0	gi|56756963|gb|AAW26653.1|SJCHGC06307 protein [Schistosoma japonicum]gi|119655849|gb|ABL86192.1| unknown [Schistosoma japonicum]gi|226470498|emb|CAX70529.1| hypotheticial protein [Schistosoma japonicum]gi|226470500|emb|CAX70530.1| hypotheticial protein [Schistosoma japonicum]
Treg_000382|m.4674	996.357	0.047	0.771	NA	PredHel=1	gi|360045517|emb|CCD83065.1|hypothetical protein Smp_068500 [Schistosoma mansoni]
Treg_016251|m.171765	861.014	0.135	0.834	0.76627	PredHel=0	gi|256081733|ref|XP_002577122.1|hypothetical protein [Schistosoma mansoni]gi|360044673|emb|CCD82221.1| hypothetical protein Smp_153550 [Schistosoma mansoni]
Treg_006961|m.75987	855.829	0.146	0.56	0.111855	PredHel=0	NULL
Treg_000941|m.10885	820.962	0.159	0.679	0.930724	PredHel=0	NULL
Treg_000948|m.10971	702.47	0.174	0.605	0.360168	PredHel=0	NULL
Treg_017544|m.187149	672.428	0.108	0.645	NA	PredHel=0	gi|353233603|emb|CCD80957.1|hypothetical protein Smp_003270 [Schistosoma mansoni]
Treg_003643|m.32578	609.714	0.116	0.815	0.485528	PredHel=0	NULL
Treg_008939|m.105409	555.54	0.069	0.526	0.237772	PredHel=0	NULL
Treg_001333|m.15155	496.359	0.126	0.779	0.246541	PredHel=0	gi|56753858|gb|AAW25126.1|SJCHGC04172 protein [Schistosoma japonicum]
Treg_004012|m.37644	458.657	0.143	0.586	0.937753	PredHel=0	gi|256071204|ref|XP_002571931.1|hypothetical protein [Schistosoma mansoni]gi|353231410|emb|CCD77828.1| hypothetical protein Smp_004710 [Schistosoma mansoni]
Treg_001043|m.11854	325.944	0.097	0.685	0.63216	PredHel=1	NULL
Treg_000878|m.10293	295.543	0.066	0.705	NA	PredHel=0	NULL
Treg_014961|m.152551	295.275	0.023	0.798	0.769694	PredHel=1	gi|226486824|emb|CAX74489.1|hypothetical protein [Schistosoma japonicum]
Treg_000004|m.23	295.262	0.035	0.329	NA	PredHel=1	gi|29840902|gb|AAP05903.1|SJCHGC00581 protein [Schistosoma japonicum]gi|226468514|emb|CAX69934.1| putative translocase of the inner mitochondrial membrane 14 isoform d [Schistosoma japonicum]
Treg_000325|m.3908	290.431	0.044	0.702	NA	PredHel=1	gi|256078451|ref|XP_002575509.1|hypothetical protein [Schistosoma mansoni]gi|350645945|emb|CCD59410.1| hypothetical protein Smp_041550 [Schistosoma mansoni]
Treg_001623|m.18268	258.908	0.096	0.614	0.763545	PredHel=0	NULL
Treg_011000|m.129881	257.888	0.075	0.766	0.686571	PredHel=1	gi|256078845|ref|XP_002575704.1|hypothetical protein [Schistosoma mansoni]gi|353232757|emb|CCD80112.1| hypothetical protein Smp_043650 [Schistosoma mansoni]
Treg_001072|m.12146	257.097	0.024	0.801	0.517069	PredHel=1	gi|350645220|emb|CCD60093.1|hypothetical protein Smp_198890 [Schistosoma mansoni]
Treg_001490|m.16917	254.681	0.219	0.233	0.864766	PredHel=1	gi|256087452|ref|XP_002579883.1|short chain dehydrogenase [Schistosoma mansoni]gi|353229946|emb|CCD76117.1| putative short chain dehydrogenase [Schistosoma mansoni]
Treg_000143|m.1601	235.584	0.059	0.343	NA	PredHel=1	gi|256087495|ref|XP_002579904.1|hypothetical protein [Schistosoma mansoni]gi|353230573|emb|CCD76990.1| hypothetical protein Smp_088720 [Schistosoma mansoni]
Treg_000947|m.10963	233.002	0.035	0.578	0.626083	PredHel=1	NULL
Treg_003936|m.36553	230.764	0.048	0.824	NA	PredHel=0	NULL
Treg_000663|m.8011	223.248	0.067	0.765	0.617061	PredHel=1	NULL
Treg_001478|m.16786	202.131	0.107	0.495	NA	PredHel=1	NULL
Treg_011090|m.130724	184.084	0.059	0.782	NA	PredHel=0	gi|256071872|ref|XP_002572262.1|hypothetical protein [Schistosoma mansoni]gi|360043811|emb|CCD81357.1| hypothetical protein Smp_126360 [Schistosoma mansoni]
Treg_004201|m.40417	156.857	0.108	0.516	NA	PredHel=0	NULL
Treg_001082|m.12362	151.292	0.099	0.778	0.136078	PredHel=0	NULL
Treg_001032|m.11734	139.661	0.061	0.762	NA	PredHel=0	gi|256086180|ref|XP_002579282.1|hypothetical protein [Schistosoma mansoni]gi|353230332|emb|CCD76503.1| hypothetical protein Smp_081920 [Schistosoma mansoni]
Treg_011226|m.132001	128.327	0.043	0.914	NA	PredHel=0	NULL
Treg_009971|m.118674	124.349	0.168	0.353	NA	PredHel=0	NULL
Treg_001972|m.21756	115.51	0.119	0.761	0.582431	PredHel=0	NULL
Treg_002043|m.22604	114.384	0.031	0.255	0.0193603	PredHel=1	NULL
Treg_008983|m.105948	110.202	0.164	0.392	0.356183	PredHel=0	gi|110764102|ref|XP_392106.3|PREDICTED: EF-hand domain-containing family member A2-like [Apis mellifera]
Treg_000486|m.6034	104.356	0.102	0.641	NA	PredHel=0	NULL
Treg_005707|m.56733	87.5166	0.444	0.303	0.466981	PredHel=0	NULL
Treg_017884|m.190198	86.7908	0.029	0.337	0.252074	PredHel=1	gi|256071484|ref|XP_002572070.1|hypothetical protein [Schistosoma mansoni]gi|353229698|emb|CCD75869.1| hypothetical protein Smp_005960 [Schistosoma mansoni]
Treg_000786|m.9335	81.3521	0.053	0.754	0.766875	PredHel=1	gi|256083892|ref|XP_002578169.1|hypothetical protein [Schistosoma mansoni]gi|350646242|emb|CCD59076.1| neuropeptide Y precursor,putative [Schistosoma mansoni]
Treg_003880|m.35888	75.5776	0.052	0.908	0.804116	PredHel=0	gi|256080535|ref|XP_002576536.1|TRABID protein (C64 family) [Schistosoma mansoni]gi|360043106|emb|CCD78518.1| TRABID protein (C64 family) [Schistosoma mansoni]
Treg_003636|m.32412	66.903	0.077	0.152	0.68839	PredHel=1	gi|405975232|gb|EKC39813.1|hypothetical protein CGI_10025367 [Crassostrea gigas]
Treg_001402|m.15990	62.6278	0.048	0.185	NA	PredHel=1	NULL
Treg_000172|m.1894	61.0669	0.034	0.319	NA	PredHel=1	gi|256081607|ref|XP_002577060.1|hypothetical protein [Schistosoma mansoni]gi|360043651|emb|CCD81197.1| hypothetical protein Smp_057710 [Schistosoma mansoni]
Treg_001384|m.15820	54.727	0.054	0.753	0.200511	PredHel=1	NULL
Treg_003818|m.35064	50.8911	0.091	0.535	NA	PredHel=0	NULL
Treg_000012|m.92	47.9602	0.08	0.913	NA	PredHel=0	gi|226469038|emb|CAX69998.1|hypothetical protein [Schistosoma japonicum]
Treg_017295|m.184638	38.083	0.131	0.47	0.953415	PredHel=0	gi|256052897|ref|XP_002569985.1|hypothetical protein [Schistosoma mansoni]
Treg_004276|m.41424	37.29	0.057	0.826	0.510643	PredHel=0	gi|256084326|ref|XP_002578381.1|hypothetical protein [Schistosoma mansoni]gi|350644711|emb|CCD60589.1| hypothetical protein Smp_161240 [Schistosoma mansoni]
Treg_012242|m.138912	35.3909	0.049	0.768	0.264449	PredHel=0	NULL
Treg_002290|m.24921	35.1073	0.101	0.686	NA	PredHel=0	NULL
Treg_004721|m.47056	30.6984	0.101	0.732	NA	PredHel=0	NULL
Treg_000355|m.4427	28.5138	0.062	0.34	NA	PredHel=1	NULL
Treg_002370|m.25662	24.7115	0.294	0.826	0.189326	PredHel=1	gi|226481623|emb|CAX73709.1|Sushi/SCR/CCP,domain-containing protein [Schistosoma japonicum]
Treg_001797|m.20095	23.9802	0.235	0.329	0.519114	PredHel=1	NULL
Treg_001172|m.13399	18.9843	0.085	0.876	0.223422	PredHel=0	gi|226488975|emb|CAX74837.1|hypothetical protein [Schistosoma japonicum]gi|226488981|emb|CAX74840.1| hypothetical protein [Schistosoma japonicum]
Treg_004692|m.46664	15.199	0.042	0.899	0.751769	PredHel=1	gi|256077074|ref|XP_002574833.1|hypothetical protein [Schistosoma mansoni]gi|350646482|emb|CCD58881.1| hypothetical protein Smp_140460 [Schistosoma mansoni]
Treg_002369|m.25652	15.1745	0.294	0.826	0.187685	PredHel=1	gi|226481621|emb|CAX73708.1|Sushi/SCR/CCP,domain-containing protein [Schistosoma japonicum]
Treg_002539|m.26971	14.5797	0.164	0.564	NA	PredHel=0	gi|350644164|emb|CCD61071.1|multiple inositol polyphosphate phosphatase-related [Schistosoma mansoni]
Treg_000356|m.4440	13.8703	0.093	0.8	NA	PredHel=0	gi|226472322|emb|CAX77197.1|hypothetical protein [Schistosoma japonicum]gi|226472330|emb|CAX77201.1| hypothetical protein [Schistosoma japonicum]gi|226472332|emb|CAX77202.1| hypothetical protein [Schistosoma japonicum]gi|226472334|emb|CAX77203.1| hypothetical protein [Schistosoma japonicum]
Treg_002735|m.28344	12.6984	0.053	0.678	0.0994979	PredHel=0	NULL
Treg_001179|m.13468	11.9723	0.077	0.905	0.527182	PredHel=0	gi|256079153|ref|XP_002575854.1|hypothetical protein [Schistosoma mansoni]gi|353230920|emb|CCD77337.1| hypothetical protein Smp_045360.3 [Schistosoma mansoni]
Treg_001061|m.12039	11.506	0.147	0.655	NA	PredHel=0	gi|256089463|ref|XP_002580829.1|hypothetical protein [Schistosoma mansoni]gi|360043535|emb|CCD78948.1| hypothetical protein Smp_177100 [Schistosoma mansoni]
Treg_000097|m.1016	11.3955	0.109	0.808	NA	PredHel=1	NULL
Treg_002247|m.24535	10.3483	0.037	0.734	NA	PredHel=1	gi|256089463|ref|XP_002580829.1|hypothetical protein [Schistosoma mansoni]gi|360043535|emb|CCD78948.1| hypothetical protein Smp_177100 [Schistosoma mansoni]
Treg_002830|m.28918	9.8623	0.097	0.759	0.655127	PredHel=0	NULL
Treg_000946|m.10951	9.53665	0.035	0.578	0.556123	PredHel=1	gi|353229434|emb|CCD75605.1|hypothetical protein Smp_173630 [Schistosoma mansoni]
Treg_002777|m.28604	9.03127	0.034	0.559	0.495558	PredHel=1	NULL
Treg_002182|m.23923	7.8408	0.327	0.532	NA	PredHel=1	NULL
Treg_000549|m.6787	5.95569	0.076	0.769	NA	PredHel=0	NULL
Treg_002037|m.22565	5.36097	0.047	0.712	0.50305	PredHel=1	NULL
Upregulated in schistosomula
Treg_006320|m.65718	3318.55	0.095	0.65	NA	PredHel=0	gi|55793949|gb|AAV65885.1|cathepsin B1 isotype 5 precursor [Trichobilharzia regenti]
Treg_006200|m.63862	1646.21	0.075	0.712	0.560346	PredHel=0	gi|76157529|gb|AAX28424.2|SJCHGC07500 protein [Schistosoma japonicum]
Treg_015261|m.157157	1547.62	0.062	0.881	NA	PredHel=0	gi|56755423|gb|AAW25891.1|SJCHGC06853 protein [Schistosoma japonicum]
Treg_014592|m.148327	1431.09	0.176	0.668	NA	PredHel=0	NULL
Treg_006337|m.66077	1330.27	0.107	0.895	0.0809005	PredHel=0	NULL
Treg_007215|m.79998	792.561	0.063	0.828	NA	PredHel=0	NULL
Treg_006017|m.61399	786.281	0.064	0.853	NA	PredHel=0	gi|358337756|dbj|GAA31451.2|collagen alpha-2(I) chain [Clonorchis sinensis]
Treg_015099|m.154508	694.49	0.04	0.346	0.809216	PredHel=1	NULL
Treg_000933|m.10820	664.076	0.072	0.829	0.758674	PredHel=0	gi|226473346|emb|CAX71359.1|Saposin-like,IPR008139 Saposin B,domain-containing protein [Schistosoma japonicum]
Treg_015262|m.157161	636.385	0.04	0.886	NA	PredHel=0	gi|56755423|gb|AAW25891.1|SJCHGC06853 protein [Schistosoma japonicum]
Treg_014802|m.150182	561.068	0.066	0.809	0.328821	PredHel=0	NULL
Treg_006946|m.75697	544.546	0.135	0.704	NA	PredHel=0	gi|358334367|dbj|GAA52816.1|laminin alpha 1/2, partial [Clonorchis sinensis]
Treg_006438|m.67608	498.703	0.063	0.87	NA	PredHel=1	NULL
Treg_006318|m.65696	443.907	0.101	0.65	NA	PredHel=0	NULL
Treg_015128|m.154981	438.397	0.121	0.763	NA	PredHel=0	gi|256077201|ref|XP_002574896.1|hypothetical protein [Schistosoma mansoni]gi|218527143|gb|ACK86680.1| DIF_6 [Schistosoma mansoni]gi|353230784|emb|CCD77201.1| putative cystatin [Schistosoma mansoni]
Treg_006847|m.74212	414.459	0.111	0.853	NA	PredHel=0	NULL
Treg_006410|m.67175	388.95	0.147	0.369	NA	PredHel=0	NULL
Treg_007183|m.79339	357.148	0.041	0.759	0.62382	PredHel=0	NULL
Treg_014534|m.147505	354.433	0.076	0.628	0.255612	PredHel=1	NULL
Treg_006491|m.68567	353.868	0.061	0.656	0.685608	PredHel=0	NULL
Treg_006418|m.67388	326.114	0.072	0.728	NA	PredHel=0	NULL
Treg_015098|m.154470	302.156	0.04	0.346	0.810634	PredHel=1	NULL
Treg_014745|m.149570	284.807	0.07	0.829	NA	PredHel=0	gi|29840898|gb|AAP05899.1|hypothetical protein with Saposin A-type domain [Schistosoma japonicum]gi|226473328|emb|CAX71350.1| Saposin-like,IPR008139 Saposin B,domain-containing protein [Schistosoma japonicum]
Treg_007052|m.77220	266.994	0.269	0.541	0.0205996	PredHel=0	NULL
Treg_015776|m.165073	265.861	0.149	0.639	0.796722	PredHel=0	gi|56755075|gb|AAW25717.1|SJCHGC01839 protein [Schistosoma japonicum]
Treg_007528|m.84776	256.087	0.05	0.836	NA	PredHel=0	gi|226470078|emb|CAX70320.1|hypothetical protein [Schistosoma japonicum]
Treg_006227|m.64444	230.215	0.087	0.46	0.683767	PredHel=1	gi|256080704|ref|XP_002576618.1|aldo-keto reductase [Schistosoma mansoni]gi|350645579|emb|CCD59704.1| aldo-keto reductase, putative [Schistosoma mansoni]
Treg_007182|m.79335	213.466	0.031	0.757	0.68491	PredHel=0	gi|56753800|gb|AAW25097.1|SJCHGC06635 protein [Schistosoma japonicum]
Treg_007160|m.78980	191.599	0.065	0.765	0.565119	PredHel=0	gi|360044944|emb|CCD82492.1|egf-like domain protein [Schistosoma mansoni]
Treg_014507|m.147079	190.53	0.152	0.807	0.851434	PredHel=0	gi|296244696|gb|ADH02206.1|MEG 3.2 isoform 8 [Schistosoma mansoni]
Treg_007418|m.82972	186.962	0.023	0.717	0.129383	PredHel=0	NULL
Treg_008400|m.97963	162.441	0.056	0.869	NA	PredHel=1	NULL
Treg_007894|m.90274	153.166	0.18	0.873	NA	PredHel=0	NULL
Treg_014746|m.149581	151.596	0.063	0.859	NA	PredHel=0	gi|226473330|emb|CAX71351.1|Saposin-like,IPR008139 Saposin B,domain-containing protein [Schistosoma japonicum]
Treg_008650|m.101276	149.497	0.079	0.718	0.0575498	PredHel=0	NULL
Treg_015942|m.167458	137.541	0.083	0.884	0.107611	PredHel=0	gi|256080723|ref|XP_002576627.1|hypothetical protein [Schistosoma mansoni]
Treg_007409|m.82848	137.162	0.103	0.783	0.00168117	PredHel=0	gi|256081696|ref|XP_002577104.1|protein-l-isoaspartate o-methyltransferase [Schistosoma mansoni]gi|353232695|emb|CCD80050.1| putative protein-l-isoaspartate o-methyltransferase [Schistosoma mansoni]
Treg_006930|m.75393	134.708	0.114	0.606	0.307713	PredHel=1	gi|226477664|emb|CAX72472.1|hypothetical protein [Schistosoma japonicum]
Treg_007329|m.81675	132.838	0.084	0.683	0.841509	PredHel=0	gi|256070800|ref|XP_002571730.1|lysosomal Pro-Xaa carboxypeptidase (S28 family) [Schistosoma mansoni]gi|360043145|emb|CCD78557.1| lysosomal Pro-Xaa carboxypeptidase (S28 family) [Schistosoma mansoni]
Treg_016592|m.176440	131.645	0.081	0.832	0.323982	PredHel=0	gi|76156087|gb|AAX27321.2|SJCHGC02398 protein [Schistosoma japonicum]
Treg_015121|m.154872	124.616	0.04	0.84	NA	PredHel=1	NULL
Treg_016775|m.178713	116.65	0.079	0.848	0.977694	PredHel=0	NULL
Treg_008217|m.95353	116.473	0.067	0.775	0.925373	PredHel=0	gi|56752713|gb|AAW24568.1|SJCHGC00284 protein [Schistosoma japonicum]gi|226472702|emb|CAX71037.1| Epididymal secretory protein E1 precursor (Niemann Pick type C2 protein homolog) [Schistosoma japonicum]gi|226472704|emb|CAX71038.1| Epididymal secretory protein E1 precursor (Niemann Pick type C2 protein homolog) [Schistosoma japonicum]gi|226472706|emb|CAX71039.1| Epididymal secretory protein E1 pre…
Treg_004666|m.46408	115.657	0.026	0.679	NA	PredHel=0	NULL
Treg_009554|m.113426	113.853	0.078	0.841	0.555507	PredHel=0	gi|256074029|ref|XP_002573329.1|subfamily A1A unassigned peptidase (A01 family) [Schistosoma mansoni]gi|360043457|emb|CCD78870.1| subfamily A1A unassigned peptidase (A01 family) [Schistosoma mansoni]
Treg_006464|m.68089	113.428	0.022	0.593	NA	PredHel=0	gi|226479022|emb|CAX73006.1|1-O-acylceramide synthase precursor [Schistosoma japonicum]
Treg_016088|m.169555	111.942	0.025	0.766	NA	PredHel=0	gi|56756811|gb|AAW26577.1|SJCHGC05678 protein [Schistosoma japonicum]
Treg_007075|m.77671	110.211	0.067	0.511	NA	PredHel=1	NULL
Treg_015853|m.166239	94.5526	0.141	0.675	0.904517	PredHel=0	gi|195729971|gb|ACG50796.1|cathepsin B1 [Trichobilharzia szidati]
Treg_016298|m.172399	94.3635	0.355	0.308	0.491045	PredHel=1	NULL
Treg_006885|m.74739	80.7884	0.042	0.886	NA	PredHel=0	NULL
Treg_018408|m.193813	78.2139	0.08	0.743	0.0199202	PredHel=1	NULL
Treg_008821|m.103608	69.9032	0.073	0.283	NA	PredHel=1	NULL
Treg_016590|m.176428	66.1118	0.105	0.86	NA	PredHel=0	NULL
Treg_008748|m.102596	65.8317	0.073	0.433	NA	PredHel=0	NULL
Treg_008408|m.98074	62.67	0.081	0.63	NA	PredHel=0	NULL
Treg_017590|m.187632	61.0404	0.073	0.765	0.043402	PredHel=0	NULL
Treg_009777|m.116362	58.1825	0.036	0.858	NA	PredHel=0	NULL
Treg_010653|m.126402	51.5205	0.116	0.697	NA	PredHel=1	gi|353231435|emb|CCD77853.1|putative pro-neuregulin-4, membrane-bound isoform (Pro-NRG4) [Contains: Neuregulin-4 (NRG-4)] [Schistosoma mansoni]
Treg_017190|m.183580	51.3977	0.012	0.773	0.408103	PredHel=0	NULL
Treg_016937|m.180728	51.3022	0.199	0.594	NA	PredHel=0	gi|226472724|emb|CAX71048.1|Saposin-like,IPR008139 Saposin B,domain-containing protein [Schistosoma japonicum]
Treg_017005|m.181476	50.6446	0.14	0.6	0.0011575	PredHel=0	gi|256070891|ref|XP_002571775.1|glypican [Schistosoma mansoni]gi|353228664|emb|CCD74835.1| putative glypican [Schistosoma mansoni]
Treg_008890|m.104640	49.2167	0.08	0.725	0.383589	PredHel=0	gi|256080964|ref|XP_002576745.1|netrin [Schistosoma mansoni]gi|360044990|emb|CCD82538.1| putative netrin [Schistosoma mansoni]
Treg_001609|m.18124	48.603	0.035	0.315	0.475036	PredHel=0	NULL
Treg_015399|m.159243	48.5387	0.059	0.898	0.785919	PredHel=0	gi|296244676|gb|ADH02196.1|MEG 3.1 isoform 1 [Schistosoma mansoni]
Treg_006008|m.61240	48.1184	0.299	0.396	NA	PredHel=1	NULL
Treg_006365|m.66620	47.1008	0.045	0.807	NA	PredHel=0	gi|358335916|dbj|GAA35091.2|microsomal triglyceride transfer protein large subunit [Clonorchis sinensis]
Treg_007642|m.86324	46.385	0.057	0.887	0.120884	PredHel=0	gi|56756346|gb|AAW26346.1|SJCHGC02459 protein [Schistosoma japonicum]
Treg_017641|m.188154	45.49	0.151	0.46	NA	PredHel=1	gi|256084385|ref|XP_002578410.1|syndecan [Schistosoma mansoni]gi|353230112|emb|CCD76283.1| putative syndecan [Schistosoma mansoni]
Treg_008130|m.93826	43.6461	0.098	0.723	NA	PredHel=0	NULL
Treg_017879|m.190149	43.1797	0.043	0.784	NA	PredHel=0	NULL
Treg_015097|m.154431	42.936	0.04	0.346	0.808476	PredHel=1	gi|256082244|ref|XP_002577369.1|egf-like domain protein [Schistosoma mansoni]
Treg_009071|m.107092	42.5013	0.152	0.257	0.0893301	PredHel=1	gi|256078441|ref|XP_002575504.1|hypothetical protein [Schistosoma mansoni]gi|350645939|emb|CCD59404.1| hypothetical protein Smp_144780 [Schistosoma mansoni]
Treg_003277|m.30886	41.0388	0.041	0.869	0.567308	PredHel=0	gi|4588483|gb|AAD26122.1|AF109181_1SPO-1 protein [Schistosoma mansoni]gi|4590342|gb|AAD26535.1|AF109180_1 stage-specific protein SPO-1 [Schistosoma mansoni]gi|3641363|gb|AAC36363.1| stathmin-like protein [Schistosoma mansoni]
Treg_009739|m.115904	36.1449	0.008	0.506	0.822164	PredHel=1	NULL
Treg_015100|m.154541	33.2352	0.04	0.346	NA	PredHel=1	NULL
Treg_010668|m.126574	32.6764	0.018	0.868	NA	PredHel=0	NULL
Treg_006164|m.63230	32.1444	0.176	0.668	NA	PredHel=0	NULL
Treg_017981|m.190987	31.4623	0.04	0.885	0.465293	PredHel=0	gi|256053068|ref|XP_002570031.1|hypothetical protein [Schistosoma mansoni]gi|353229433|emb|CCD75604.1| hypothetical protein Smp_093980 [Schistosoma mansoni]
Treg_010101|m.120327	31.4092	0.101	0.585	NA	PredHel=0	gi|256090687|ref|XP_002581314.1|hypothetical protein [Schistosoma mansoni]gi|353231048|emb|CCD77466.1| hypothetical protein Smp_181060 [Schistosoma mansoni]
Treg_009837|m.117037	29.3148	0.039	0.906	0.238189	PredHel=0	gi|256080836|ref|XP_002576682.1|beta-hexosaminidase B [Schistosoma mansoni]gi|353232557|emb|CCD79912.1| putative beta-hexosaminidase B [Schistosoma mansoni]
Treg_020788|m.210241	28.2279	0.04	0.405	NA	PredHel=0	NULL
Treg_009324|m.110330	28.0351	0.041	0.38	NA	PredHel=1	gi|308196352|gb|ADO17525.1|alpha 1,3 fucosyltransferase E [Schistosoma mansoni]
Treg_008525|m.99727	27.6836	0.064	0.355	NA	PredHel=1	NULL
Treg_016072|m.169265	26.7094	0.039	0.927	NA	PredHel=1	gi|256077802|ref|XP_002575189.1|palmitoyl-protein thioesterase [Schistosoma mansoni]
Treg_010634|m.126111	26.5652	0.045	0.355	0.119406	PredHel=1	NULL
Treg_017199|m.183673	26.3101	0.028	0.72	0.490518	PredHel=0	NULL
Treg_004665|m.46405	25.783	0.016	0.709	NA	PredHel=0	NULL
Treg_008049|m.92672	25.6966	0.018	0.846	0.0215953	PredHel=1	NULL
Treg_011089|m.130718	24.3989	0.123	0.9	NA	PredHel=0	NULL
Treg_011349|m.132986	24.3803	0.334	0.295	NA	PredHel=0	gi|256079224|ref|XP_002575889.1|ADAMTS14 peptidase (M12 family) [Schistosoma mansoni]
Treg_010811|m.127969	21.4145	0.178	0.398	0.115884	PredHel=1	gi|256052281|ref|XP_002569703.1|hypothetical protein [Schistosoma mansoni]gi|350645152|emb|CCD60160.1| hypothetical protein Smp_156800 [Schistosoma mansoni]
Treg_017591|m.187634	21.3703	0.075	0.796	0.704411	PredHel=0	gi|256053140|ref|XP_002570063.1|neurotracting/lsamp/neurotrimin/obcam related cell adhesion molecule [Schistosoma mansoni]gi|353230146|emb|CCD76317.1| neurotracting/lsamp/neurotrimin/obcam related cell adhesion molecule [Schistosoma mansoni]
Treg_007266|m.80794	20.209	0.168	0.366	NA	PredHel=1	NULL
Treg_017997|m.191116	19.3	0.125	0.446	0.760416	PredHel=0	NULL
Treg_010123|m.120541	17.4729	0.063	0.619	NA	PredHel=1	gi|256084870|ref|XP_002578648.1|asparagine-rich protein [Schistosoma mansoni]gi|360044703|emb|CCD82251.1| putative asparagine-rich protein [Schistosoma mansoni]
Treg_008531|m.99810	16.5832	0.038	0.819	NA	PredHel=0	gi|226466804|emb|CAX69537.1|Female-specific protein 800 [Schistosoma japonicum]
Treg_017969|m.190901	15.6141	0.073	0.752	0.926651	PredHel=0	NULL
Treg_009114|m.107630	15.4501	0.049	0.818	NA	PredHel=1	gi|358340779|dbj|GAA48605.1|cysteine rich protein 61 [Clonorchis sinensis]
Treg_010155|m.120890	14.6593	0.034	0.678	0.932375	PredHel=0	NULL
Treg_010474|m.124298	14.4642	0.124	0.319	0.486523	PredHel=0	gi|56756102|gb|AAW26229.1|SJCHGC02432 protein [Schistosoma japonicum]
Treg_017693|m.188630	14.158	0.166	0.742	NA	PredHel=0	NULL
Treg_006644|m.71103	14.1379	0.035	0.73	0.95956	PredHel=0	gi|256082622|ref|XP_002577553.1|E1b-55kD-associated protein [Schistosoma mansoni]
Treg_010176|m.121135	13.6895	0.021	0.83	0.679592	PredHel=0	NULL
Treg_017729|m.188938	12.62	0.165	0.39	0.00200313	PredHel=0	gi|353231463|emb|CCD77881.1|hypothetical protein Smp_146050 [Schistosoma mansoni]
Treg_011196|m.131748	11.7077	0.151	0.635	0.25017	PredHel=0	NULL
Treg_004876|m.48444	11.2541	0.04	0.135	0.864622	PredHel=0	NULL
Treg_014591|m.148315	11.2129	0.176	0.668	NA	PredHel=0	NULL
Treg_017618|m.187929	11.1145	0.074	0.721	0.342941	PredHel=0	NULL
Treg_018440|m.194032	10.7235	0.077	0.221	0.622561	PredHel=1	gi|110348935|gb|ABG73039.1|signaling protein wnt10a [Schistosoma japonicum]
Treg_011086|m.130702	10.5956	0.063	0.81	NA	PredHel=0	NULL
Treg_015335|m.158229	9.91638	0.162	0.601	NA	PredHel=0	gi|56757485|gb|AAW26910.1|SJCHGC06873 protein [Schistosoma japonicum]
Treg_009964|m.118602	9.88097	0.216	0.313	NA	PredHel=1	NULL
Treg_011987|m.137392	8.74481	0.05	0.382	0.18628	PredHel=1	gi|56758890|gb|AAW27585.1|SJCHGC05297 protein [Schistosoma japonicum]
Treg_011661|m.135401	8.40722	0.09	0.176	0.915597	PredHel=1	gi|256052844|ref|XP_002569959.1|hypothetical protein [Schistosoma mansoni]gi|353228496|emb|CCD74667.1| hypothetical protein Smp_092150 [Schistosoma mansoni]
Treg_015398|m.159237	7.68085	0.182	0.861	0.365529	PredHel=0	gi|56757485|gb|AAW26910.1|SJCHGC06873 protein [Schistosoma japonicum]
Treg_019019|m.197131	7.56143	0.101	0.677	NA	PredHel=0	gi|256082150|ref|XP_002577324.1|hypothetical protein [Schistosoma mansoni]gi|360045034|emb|CCD82582.1| hypothetical protein Smp_060260 [Schistosoma mansoni]
Treg_009354|m.110829	7.52564	0.073	0.7	NA	PredHel=0	NULL
Treg_018303|m.193234	7.38586	0.058	0.751	0.564976	PredHel=0	gi|195729971|gb|ACG50796.1|cathepsin B1 [Trichobilharzia szidati]
Treg_016227|m.171395	6.91717	0.067	0.787	0.44474	PredHel=1	NULL
Treg_017623|m.187955	6.79508	0.281	0.506	NA	PredHel=0	NULL
Treg_008093|m.93240	6.66565	0.045	0.819	NA	PredHel=0	NULL
Treg_009658|m.114863	6.51347	0.038	0.715	NA	PredHel=0	gi|256079874|ref|XP_002576209.1|hypothetical protein [Schistosoma mansoni]gi|353231012|emb|CCD77430.1| hypothetical protein Smp_148390 [Schistosoma mansoni]
Treg_019148|m.197636	6.50501	0.087	0.7	0.511104	PredHel=0	gi|256082836|ref|XP_002577658.1|hypothetical protein [Schistosoma mansoni]
Treg_009724|m.115737	6.40862	0.052	0.717	0.449622	PredHel=0	gi|76155314|gb|AAX26579.2|SJCHGC04405 protein [Schistosoma japonicum]
Treg_009179|m.108472	6.30405	0.099	0.625	NA	PredHel=0	gi|256088915|ref|XP_002580567.1|hypothetical protein [Schistosoma mansoni]gi|238666155|emb|CAZ36806.1| hypothetical protein Smp_175270 [Schistosoma mansoni]
Treg_007893|m.90262	5.89086	0.18	0.873	NA	PredHel=0	NULL
Treg_008831|m.103774	5.62648	0.019	0.467	NA	PredHel=1	gi|360044600|emb|CCD82148.1|putative beta-1,4-galactosyltransferase [Schistosoma mansoni]
Treg_014448|m.146747	5.44151	0.291	0.775	NA	PredHel=0	gi|556521555|emb|CDJ24840.1|low affinity cationic amino acid transporter [Echinococcus granulosus]
Treg_017812|m.189641	5.34223	0.071	0.527	NA	PredHel=0	gi|256076580|ref|XP_002574589.1|hypothetical protein [Schistosoma mansoni]gi|238659798|emb|CAZ30822.1| hypothetical protein Smp_139140 [Schistosoma mansoni]
Treg_012137|m.138256	4.71596	0.095	0.764	NA	PredHel=1	NULL
Treg_010288|m.122313	4.55584	0.128	0.274	0.801802	PredHel=1	NULL
Treg_010966|m.129557	4.46854	0.087	0.785	NA	PredHel=1	NULL
Treg_006336|m.66068	4.07007	0.107	0.895	0.252811	PredHel=0	gi|226476112|emb|CAX72146.1|cathepsin L, a [Schistosoma japonicum]
Treg_011007|m.129924	4.04089	0.396	0.21	0.89747	PredHel=1	NULL
Treg_018621|m.195215	3.90072	0.083	0.394	NA	PredHel=1	NULL
Treg_011649|m.135293	3.79186	0.077	0.836	0.0899889	PredHel=0	NULL
Treg_011040|m.130354	3.6876	0.01	0.878	NA	PredHel=0	gi|256076542|ref|XP_002574570.1|phospholipase A [Schistosoma mansoni]gi|360043773|emb|CCD81319.1| phosphatidylcholine-sterol acyltransferase (lecithin-cholesterol acyltransferase)/ Phospholipase A [Schistosoma mansoni]
Treg_017593|m.187663	3.63767	0.145	0.86	NA	PredHel=0	NULL
Treg_012049|m.137801	3.618	0.079	0.706	0.593182	PredHel=0	gi|256082571|ref|XP_002577528.1|dhand [Schistosoma mansoni]
Treg_008694|m.101880	3.54799	0.071	0.167	0.593595	PredHel=1	gi|358254471|dbj|GAA55397.1|beta-1 4-N-acetylgalactosaminyltransferase bre-4 [Clonorchis sinensis]
Treg_008376|m.97713	3.54016	0.063	0.826	NA	PredHel=1	NULL
Treg_016589|m.176425	3.5129	0.016	0.403	0.319067	PredHel=1	NULL
Treg_011566|m.134687	3.40236	0.134	0.665	0.55418	PredHel=0	NULL
Treg_018766|m.196031	3.3487	0.056	0.304	0.0894054	PredHel=0	NULL
Treg_011858|m.136683	3.20625	0.037	0.683	0.739384	PredHel=0	gi|56757085|gb|AAW26714.1|SJCHGC07919 protein [Schistosoma japonicum]
Treg_009353|m.110828	3.16145	0.057	0.695	NA	PredHel=0	NULL
Treg_013316|m.143533	3.13053	0.051	0.918	NA	PredHel=0	NULL
Treg_016593|m.176452	2.88258	0.071	0.62	NA	PredHel=0	NULL
Treg_007768|m.88359	2.82404	0.008	0.649	NA	PredHel=0	NULL
Treg_011650|m.135296	2.58521	0.056	0.372	0.943461	PredHel=1	NULL
Treg_010982|m.129717	2.5493	0.041	0.127	NA	PredHel=1	gi|256076580|ref|XP_002574589.1|hypothetical protein [Schistosoma mansoni]gi|238659798|emb|CAZ30822.1| hypothetical protein Smp_139140 [Schistosoma mansoni]
Treg_007892|m.90255	2.52662	0.175	0.873	0.0607538	PredHel=0	NULL
Treg_010013|m.119163	2.51602	0.085	0.838	NA	PredHel=1	NULL
Treg_011325|m.132797	2.42592	0.166	0.58	0.0364229	PredHel=1	gi|512886752|ref|XP_004921811.1|PREDICTED: LOW QUALITY PROTEIN: papilin-like [Bombyx mori]
Treg_012601|m.140675	2.39669	0.066	0.754	0.154566	PredHel=1	NULL
Treg_012883|m.141799	2.3176	0.08	0.433	0.870504	PredHel=0	gi|358334709|dbj|GAA53170.1|hypothetical protein CLF_109699 [Clonorchis sinensis]
Treg_006050|m.61876	2.22407	0.079	0.848	NA	PredHel=0	NULL
Treg_017917|m.190479	2.07719	0.025	0.707	0.337723	PredHel=0	NULL
Treg_018728|m.195854	1.82261	0.072	0.704	0.93651	PredHel=0	NULL
Treg_007766|m.88352	1.51254	0.008	0.649	NA	PredHel=0	NULL
Treg_011074|m.130625	1.46889	0.025	0.643	NA	PredHel=1	NULL
Constitutively transcribed
Treg_006456|m.67872	807.148	0.052	0.768	NA	PredHel=0	gi|256083737|ref|XP_002578095.1|low-density lipoprotein receptor (ldl) [Schistosoma mansoni]gi|360044928|emb|CCD82476.1| low-density lipoprotein receptor (ldl) [Schistosoma mansoni]
Treg_015382|m.159015	798.407	0.068	0.813	0.283344	PredHel=0	gi|256084568|ref|XP_002578500.1|neuroendocrine protein 7b2 [Schistosoma mansoni]
Treg_015133|m.155031	727.277	0.105	0.874	NA	PredHel=0	gi|256084713|ref|XP_002578571.1|hypothetical protein [Schistosoma mansoni]gi|350644776|emb|CCD60530.1| hypothetical protein Smp_074000 [Schistosoma mansoni]
Treg_015435|m.159789	686.622	0.024	0.606	NA	PredHel=0	NULL
Treg_006651|m.71225	554.545	0.081	0.795	0.844968	PredHel=0	NULL
Treg_014515|m.147237	504.695	0.039	0.42	0.173811	PredHel=1	gi|56758090|gb|AAW27185.1|SJCHGC06231 protein [Schistosoma japonicum]
Treg_006013|m.61372	402.141	0.182	0.811	0.571064	PredHel=0	gi|226468622|emb|CAX76339.1|putative protein disulfide isomerase-associated 3 precursor [Schistosoma japonicum]gi|226468624|emb|CAX76340.1| putative protein disulfide isomerase-associated 3 precursor [Schistosoma japonicum]
Treg_000914|m.10628	389.168	0.073	0.727	0.853854	PredHel=0	NULL
Treg_001488|m.16896	372.306	0.144	0.813	NA	PredHel=1	NULL
Treg_001756|m.19615	324.027	0.082	0.718	NA	PredHel=0	NULL
Treg_007807|m.88947	290.023	0.033	0.647	0.319264	PredHel=0	NULL
Treg_008986|m.105999	282.254	0.074	0.904	NA	PredHel=0	gi|256080510|ref|XP_002576524.1|serine-type protease inhibitor [Schistosoma mansoni]gi|353231698|emb|CCD79053.1| putative kunitz-type protease inhibitor [Schistosoma mansoni]
Treg_000506|m.6226	266.077	0.043	0.769	0.303905	PredHel=0	gi|353230731|emb|CCD77148.1|unnamed protein product [Schistosoma mansoni]
Treg_007022|m.76859	234.329	0.236	0.865	NA	PredHel=1	gi|256076965|ref|XP_002574779.1|cop-coated vesicle membrane protein P24 (emp24/gp25l family) [Schistosoma mansoni]gi|353233621|emb|CCD80975.1| putative cop-coated vesicle membrane protein P24 (emp24/gp25l family) [Schistosoma mansoni]
Treg_014547|m.147757	224.382	0.191	0.8	0.001322	PredHel=0	NULL
Treg_016058|m.169148	215.87	0.118	0.764	NA	PredHel=0	NULL
Treg_015628|m.162957	203.684	0.095	0.449	0.942776	PredHel=0	NULL
Treg_000417|m.5159	189.666	0.252	0.268	NA	PredHel=0	gi|76154029|gb|AAX25556.2|SJCHGC05422 protein [Schistosoma japonicum]
Treg_000368|m.4540	187.706	0.071	0.873	0.528746	PredHel=1	gi|353230481|emb|CCD76652.1|hypothetical protein Smp_001100 [Schistosoma mansoni]
Treg_006274|m.65091	174.215	0.038	0.501	0.723083	PredHel=1	NULL
Treg_005409|m.52753	166.267	0.039	0.683	NA	PredHel=0	gi|226469436|emb|CAX76548.1|Survival of motor neuron-related-splicing factor 30 [Schistosoma japonicum]gi|226469440|emb|CAX76550.1| Survival of motor neuron-related-splicing factor 30 [Schistosoma japonicum]
Treg_009967|m.118623	162.48	0.067	0.77	NA	PredHel=0	gi|56752943|gb|AAW24683.1|SJCHGC01895 protein [Schistosoma japonicum]
Treg_000247|m.2939	155.469	0.081	0.705	0.766832	PredHel=0	gi|226483413|emb|CAX74007.1|XTP3-transactivated gene B protein precursor [Schistosoma japonicum]
Treg_001098|m.12597	148.595	0.05	0.841	0.414913	PredHel=1	gi|226487644|emb|CAX74692.1|hypotheticial protein [Schistosoma japonicum]
Treg_007822|m.89194	148.164	0.055	0.347	0.459188	PredHel=0	NULL
Treg_015626|m.162914	147.146	0.095	0.449	NA	PredHel=0	NULL
Treg_010120|m.120513	144.727	0.05	0.706	NA	PredHel=0	NULL
Treg_006962|m.76002	141.559	0.101	0.698	0.0154723	PredHel=0	gi|256074386|ref|XP_002573506.1|low-density lipoprotein receptor (ldl) [Schistosoma mansoni]
Treg_001344|m.15346	140.083	0.101	0.605	0.106765	PredHel=0	NULL
Treg_004157|m.39807	137.945	0.039	0.697	0.421758	PredHel=1	NULL
Treg_001520|m.17155	121.917	0.07	0.622	0.679	PredHel=0	gi|360043623|emb|CCD81169.1|putative ww domain-binding protein 2 (WBP-2) [Schistosoma mansoni]
Treg_015615|m.162767	114.229	0.128	0.787	NA	PredHel=0	gi|256072023|ref|XP_002572337.1|deoxyribonuclease II-related [Schistosoma mansoni]gi|350645982|emb|CCD59259.1| deoxyribonuclease II-related [Schistosoma mansoni]
Treg_016262|m.171928	110.862	0.054	0.692	0.23954	PredHel=0	gi|256083994|ref|XP_002578219.1|hypothetical protein [Schistosoma mansoni]gi|353232167|emb|CCD79522.1| hypothetical protein Smp_070100 [Schistosoma mansoni]
Treg_016391|m.173684	110.184	0.076	0.422	NA	PredHel=0	gi|256079041|ref|XP_002575799.1|hypothetical protein [Schistosoma mansoni]gi|353230854|emb|CCD77271.1| hypothetical protein Smp_146310 [Schistosoma mansoni]
Treg_007129|m.78568	106.19	0.101	0.628	NA	PredHel=0	NULL
Treg_016112|m.169856	104.764	0.082	0.65	NA	PredHel=1	gi|353229605|emb|CCD75776.1|putative kunitz-type protease inhibitor [Schistosoma mansoni]
Treg_011479|m.133984	101.106	0.043	0.592	NA	PredHel=0	gi|296124476|gb|ADG95879.1|alkaline phosphatase [Schistosoma mansoni]
Treg_002228|m.24346	99.677	0.143	0.268	NA	PredHel=0	NULL
Treg_001539|m.17335	94.8078	0.171	0.51	0.92594	PredHel=0	gi|226480866|emb|CAX73530.1|hypothetical protein [Schistosoma japonicum]
Treg_007134|m.78633	93.3163	0.082	0.626	NA	PredHel=1	NULL
Treg_002391|m.25794	91.3254	0.019	0.295	0.97264	PredHel=1	NULL
Treg_007128|m.78555	91.2757	0.101	0.628	NA	PredHel=0	NULL
Treg_015777|m.165088	89.7754	0.108	0.782	0.636361	PredHel=1	gi|256082269|ref|XP_002577381.1|cop-coated vesicle membrane protein P24 (emp24/gp25l family) [Schistosoma mansoni]gi|353229909|emb|CCD76080.1| putative cop-coated vesicle membrane protein P24 (emp24/gp25l family) [Schistosoma mansoni]
Treg_007639|m.86310	87.8412	0.112	0.368	0.210357	PredHel=0	gi|256075946|ref|XP_002574276.1|DUF814 domain protein [Schistosoma mansoni]gi|350645876|emb|CCD59421.1| DUF814 domain protein [Schistosoma mansoni]
Treg_006142|m.62640	87.7939	0.104	0.105	NA	PredHel=0	NULL
Treg_009418|m.111645	87.316	0.365	0.301	0.660374	PredHel=1	gi|256077930|ref|XP_002575252.1|notch [Schistosoma mansoni]gi|350646687|emb|CCD58601.1| notch [Schistosoma mansoni]
Treg_016317|m.172634	82.0264	0.042	0.219	NA	PredHel=1	gi|256074281|ref|XP_002573454.1|protein phosphatase 2C [Schistosoma mansoni]gi|353228936|emb|CCD75107.1| putative protein phosphatase 2C [Schistosoma mansoni]
Treg_008065|m.92934	81.5011	0.047	0.784	NA	PredHel=1	gi|195124469|ref|XP_002006715.1|GI21218 [Drosophila mojavensis]gi|193911783|gb|EDW10650.1| GI21218 [Drosophila mojavensis]
Treg_009717|m.115645	79.7677	0.054	0.808	0.386412	PredHel=0	gi|226474598|emb|CAX77546.1|putative peptidylglycine alpha-hydroxylating monooxygenase [Schistosoma japonicum]gi|226474604|emb|CAX77549.1| putative peptidylglycine alpha-hydroxylating monooxygenase [Schistosoma japonicum]gi|226474606|emb|CAX77550.1| putative peptidylglycine alpha-hydroxylating monooxygenase [Schistosoma japonicum]gi|226474612|emb|CAX77553.1| putative peptidylglycine alpha-hydroxy…
Treg_006871|m.74621	77.0643	0.28	0.428	NA	PredHel=0	NULL
Treg_010252|m.121970	75.618	0.144	0.763	NA	PredHel=0	NULL
Treg_020677|m.208370	73.5108	0.064	0.311	0.0807846	PredHel=1	gi|226480636|emb|CAX73415.1|heparan sulfate 6-O-sulfotransferase 1a [Schistosoma japonicum]
Treg_010092|m.120207	73.0702	0.094	0.897	NA	PredHel=0	gi|350644793|emb|CCD60500.1|unnamed protein product [Schistosoma mansoni]
Treg_001715|m.19251	72.6438	0.084	0.881	NA	PredHel=1	gi|353229362|emb|CCD75533.1|unnamed protein product [Schistosoma mansoni]
Treg_017065|m.182222	72.476	0.058	0.729	0.341986	PredHel=0	NULL
Treg_010655|m.126418	65.9039	0.024	0.295	NA	PredHel=1	NULL
Treg_001171|m.13379	65.2288	0.067	0.254	0.193829	PredHel=1	NULL
Treg_007271|m.80882	65.2185	0.047	0.873	0.17517	PredHel=0	NULL
Treg_014512|m.147198	64.11	0.054	0.51	0.553065	PredHel=0	NULL
Treg_008143|m.94062	63.5387	0.143	0.566	NA	PredHel=0	NULL
Treg_009066|m.107027	63.5115	0.105	0.735	0.932904	PredHel=0	NULL
Treg_014721|m.149199	63.0089	0.03	0.633	NA	PredHel=0	gi|350646840|emb|CCD58561.1|unnamed protein product [Schistosoma mansoni]
Treg_000291|m.3480	61.9713	0.006	0.133	0.873731	PredHel=1	NULL
Treg_008697|m.101915	61.4361	0.071	0.167	0.82999	PredHel=1	NULL
Treg_001067|m.12089	60.7156	0.079	0.586	0.845509	PredHel=0	NULL
Treg_001322|m.15058	58.6118	0.133	0.212	0.96907	PredHel=1	gi|256079379|ref|XP_002575965.1|hypothetical protein [Schistosoma mansoni]gi|353233380|emb|CCD80735.1| hypothetical protein Smp_147060 [Schistosoma mansoni]
Treg_001454|m.16546	57.926	0.12	0.928	NA	PredHel=0	gi|56758330|gb|AAW27305.1|SJCHGC06047 protein [Schistosoma japonicum]gi|226481387|emb|CAX73591.1| Reticulocalbin-1 precursor [Schistosoma japonicum]
Treg_002681|m.27954	57.2775	0.138	0.5	NA	PredHel=0	gi|405977916|gb|EKC42343.1|UPF0556 protein C19orf10-like protein [Crassostrea gigas]
Treg_018166|m.192288	57.0407	0.227	0.496	NA	PredHel=0	gi|256078747|ref|XP_002575656.1|hypothetical protein [Schistosoma mansoni]gi|353232014|emb|CCD79369.1| hypothetical protein Smp_043110 [Schistosoma mansoni]
Treg_005389|m.52463	55.769	0.161	0.242	0.990977	PredHel=0	NULL
Treg_002359|m.25616	53.2294	0.032	0.246	0.85572	PredHel=1	NULL
Treg_002390|m.25790	52.9028	0.043	0.916	0.492344	PredHel=1	gi|226479948|emb|CAX73270.1|hypotheticial protein [Schistosoma japonicum]
Treg_001553|m.17536	51.757	0.058	0.413	0.266046	PredHel=1	gi|226485461|emb|CAX75150.1|hypothetical protein [Schistosoma japonicum]
Treg_017644|m.188187	50.7266	0.048	0.776	NA	PredHel=0	NULL
Treg_006258|m.64855	49.7124	0.114	0.268	0.977733	PredHel=1	NULL
Treg_015202|m.156145	48.7035	0.129	0.727	0.111346	PredHel=0	NULL
Treg_006379|m.66760	47.8094	0.086	0.275	NA	PredHel=0	NULL
Treg_017353|m.185276	47.2491	0.029	0.396	NA	PredHel=1	NULL
Treg_004310|m.41802	46.8841	0.068	0.505	NA	PredHel=0	gi|353232469|emb|CCD79824.1|putative ran-binding protein [Schistosoma mansoni]
Treg_007857|m.89675	44.4182	0.155	0.89	NA	PredHel=1	gi|56756741|gb|AAW26542.1|SJCHGC05854 protein [Schistosoma japonicum]gi|226487150|emb|CAX75440.1| hypothetical protein [Schistosoma japonicum]gi|226487152|emb|CAX75441.1| hypothetical protein [Schistosoma japonicum]
Treg_009820|m.116796	44.0468	0.165	0.27	NA	PredHel=1	gi|56759408|gb|AAW27844.1|SJCHGC03199 protein [Schistosoma japonicum]gi|226469930|emb|CAX70246.1| Lipopolysaccharide-induced tumor necrosis factor-alpha factor homolog [Schistosoma japonicum]
Treg_005527|m.54669	43.1526	0.069	0.414	0.772194	PredHel=1	gi|256080480|ref|XP_002576509.1|gtpase-activating protein gyp2 [Schistosoma mansoni]gi|353231715|emb|CCD79070.1| putative gtpase-activating protein gyp2 [Schistosoma mansoni]
Treg_002474|m.26488	42.485	0.057	0.681	0.590584	PredHel=0	gi|226466718|emb|CAX69494.1|Chitinase domain-containing protein 1 precursor [Schistosoma japonicum]
Treg_010072|m.119956	41.8573	0.021	0.088	0.984391	PredHel=1	gi|256073158|ref|XP_002572899.1|beta-13-galactosyltransferase brn [Schistosoma mansoni]gi|353229009|emb|CCD75180.1| beta-1,3 galactosyltransferase [Schistosoma mansoni]
Treg_015933|m.167357	41.3096	0.062	0.288	NA	PredHel=1	gi|256066151|ref|XP_002570484.1|hypothetical protein [Schistosoma mansoni]gi|353232626|emb|CCD79980.1| hypothetical protein Smp_179130 [Schistosoma mansoni]
Treg_001137|m.13014	40.7347	0.107	0.664	0.915036	PredHel=1	gi|360042945|emb|CCD78355.1|dihydroceramide desaturase [Schistosoma mansoni]
Treg_017453|m.186288	40.4373	0.058	0.33	0.347816	PredHel=1	NULL
Treg_004831|m.48064	40.2822	0.07	0.746	0.0376472	PredHel=0	NULL
Treg_008115|m.93569	40.1935	0.087	0.583	NA	PredHel=1	NULL
Treg_004939|m.48991	39.4351	0.097	0.294	0.834556	PredHel=1	NULL
Treg_002860|m.29104	36.3817	0.063	0.811	0.871988	PredHel=0	NULL
Treg_006956|m.75921	36.3505	0.053	0.871	0.718604	PredHel=1	NULL
Treg_018046|m.191480	36.2294	0.046	0.826	NA	PredHel=0	gi|256084326|ref|XP_002578381.1|hypothetical protein [Schistosoma mansoni]gi|350644711|emb|CCD60589.1| hypothetical protein Smp_161240 [Schistosoma mansoni]
Treg_006588|m.70176	35.7493	0.129	0.22	0.731563	PredHel=1	gi|56755575|gb|AAW25966.1|SJCHGC04025 protein [Schistosoma japonicum]
Treg_015985|m.168177	35.7029	0.193	0.803	NA	PredHel=1	gi|256086524|ref|XP_002579448.1|hypothetical protein [Schistosoma mansoni]gi|350645657|emb|CCD59632.1| hypothetical protein Smp_083480 [Schistosoma mansoni]
Treg_000532|m.6605	35.5333	0.208	0.607	NA	PredHel=0	NULL
Treg_007130|m.78581	35.5103	0.101	0.628	NA	PredHel=0	gi|226468450|emb|CAX69902.1|Calumenin precursor (Crocalbin) [Schistosoma japonicum]
Treg_003839|m.35366	34.6769	0.161	0.242	NA	PredHel=0	NULL
Treg_008395|m.97916	33.6133	0.301	0.805	NA	PredHel=0	gi|360043236|emb|CCD78649.1|putative collagen alpha-1(V) chain precursor [Schistosoma mansoni]
Treg_017810|m.189620	33.5666	0.142	0.548	0.305331	PredHel=0	gi|226481607|emb|CAX73701.1|putative raw CG12437-PB, isoform B isoform 1 [Schistosoma japonicum]
Treg_012047|m.137792	33.0249	0.059	0.693	0.44202	PredHel=0	NULL
Treg_009519|m.112901	32.3413	0.105	0.638	0.00835993	PredHel=0	gi|353228688|emb|CCD74859.1|transcriptional co-activator crsp77-related [Schistosoma mansoni]
Treg_020795|m.210348	32.2239	0.126	0.546	NA	PredHel=0	gi|226470094|emb|CAX70328.1|Splicing factor U2AF 35 kDa subunit [Schistosoma japonicum]gi|226486850|emb|CAX74502.1| Splicing factor U2AF 35 kDa subunit [Schistosoma japonicum]gi|226486852|emb|CAX74503.1| Splicing factor U2AF 35 kDa subunit [Schistosoma japonicum]gi|226489605|emb|CAX74953.1| Splicing factor U2AF 35 kDa subunit [Schistosoma japonicum]gi|226489607|emb|CAX74954.1| Splicing factor U2A…
Treg_011903|m.136904	32.0521	0.068	0.72	NA	PredHel=1	gi|256079580|ref|XP_002576064.1|SpAN g.p. (M12 family) [Schistosoma mansoni]gi|353230839|emb|CCD77256.1| SpAN g.p. (M12 family) [Schistosoma mansoni]
Treg_018586|m.194998	31.952	0.09	0.867	0.948403	PredHel=0	gi|226469952|emb|CAX70257.1|Cathepsin B-like cysteine proteinase precursor [Schistosoma japonicum]
Treg_008620|m.100915	31.5061	0.404	0.328	0.118113	PredHel=0	gi|226471556|emb|CAX70859.1|Ubiquitin thioesterase otubain-like protein [Schistosoma japonicum]gi|226471558|emb|CAX70860.1| Ubiquitin thioesterase otubain-like protein [Schistosoma japonicum]
Treg_011135|m.131120	30.8453	0.077	0.657	NA	PredHel=0	gi|360042828|emb|CCD78238.1|hypothetical protein Smp_169220 [Schistosoma mansoni]
Treg_002211|m.24219	30.6927	0.063	0.79	NA	PredHel=0	gi|256078502|ref|XP_002575534.1|hypothetical protein [Schistosoma mansoni]gi|353232299|emb|CCD79654.1| hypothetical protein Smp_144920 [Schistosoma mansoni]
Treg_000671|m.8108	29.7592	0.111	0.68	0.50997	PredHel=0	gi|256076128|ref|XP_002574366.1|deleted in oral cancer 1/cdk2-associated protein-like [Schistosoma mansoni]gi|360042810|emb|CCD78220.1| deleted in oral cancer 1/cdk2-associated protein-like [Schistosoma mansoni]
Treg_009312|m.110202	28.6437	0.049	0.365	NA	PredHel=1	gi|76153053|gb|AAX24720.2|SJCHGC06375 protein [Schistosoma japonicum]
Treg_008841|m.103938	28.2948	0.064	0.24	NA	PredHel=1	NULL
Treg_017100|m.182550	27.9177	0.089	0.712	0.565739	PredHel=0	NULL
Treg_009311|m.110186	27.6147	0.089	0.738	NA	PredHel=0	gi|256085941|ref|XP_002579167.1|hypothetical protein [Schistosoma mansoni]gi|350644913|emb|CCD60374.1| hypothetical protein Smp_165630 [Schistosoma mansoni]
Treg_008699|m.101928	27.6004	0.176	0.3	0.765052	PredHel=1	gi|256072758|ref|XP_002572701.1|pten-related phosphatase (plip) [Schistosoma mansoni]gi|353231057|emb|CCD77475.1| pten-related phosphatase (plip) [Schistosoma mansoni]
Treg_010848|m.128325	27.2544	0.06	0.75	NA	PredHel=0	gi|360042688|emb|CCD78098.1|hypothetical protein Smp_192780 [Schistosoma mansoni]
Treg_016847|m.179622	26.5817	0.077	0.152	NA	PredHel=1	gi|405975232|gb|EKC39813.1|hypothetical protein CGI_10025367 [Crassostrea gigas]
Treg_017214|m.183823	26.21	0.052	0.88	NA	PredHel=0	gi|256082132|ref|XP_002577315.1|ctg4a-related [Schistosoma mansoni]gi|360045031|emb|CCD82579.1| ctg4a-related [Schistosoma mansoni]
Treg_016061|m.169168	26.0657	0.088	0.295	NA	PredHel=0	NULL
Treg_008142|m.94047	25.9466	0.408	0.513	NA	PredHel=0	gi|353232445|emb|CCD79800.1|hypothetical protein Smp_124610 [Schistosoma mansoni]
Treg_011064|m.130547	25.5045	0.086	0.35	NA	PredHel=1	NULL
Treg_010777|m.127653	25.4809	0.062	0.847	0.111063	PredHel=0	NULL
Treg_007380|m.82412	24.4521	0.038	0.697	0.31969	PredHel=0	NULL
Treg_005475|m.53765	23.94	0.37	0.141	NA	PredHel=1	NULL
Treg_020876|m.211406	23.8829	0.067	0.254	0.0584826	PredHel=1	NULL
Treg_011535|m.134429	23.5031	0.585	0.122	0.148982	PredHel=1	NULL
Treg_001615|m.18193	23.4054	0.171	0.272	0.00766788	PredHel=0	NULL
Treg_015986|m.168197	22.8678	0.193	0.803	NA	PredHel=1	NULL
Treg_014514|m.147221	22.7858	0.039	0.42	0.387493	PredHel=1	gi|56758090|gb|AAW27185.1|SJCHGC06231 protein [Schistosoma japonicum]
Treg_003832|m.35275	22.5686	0.208	0.607	NA	PredHel=0	NULL
Treg_008730|m.102346	22.509	0.069	0.548	0.709476	PredHel=0	NULL
Treg_005560|m.55076	22.1548	0.028	0.297	0.000888948	PredHel=1	gi|256076441|ref|XP_002574520.1|cytochrome P450 reductase [Schistosoma mansoni]gi|353229746|emb|CCD75917.1| putative cytochrome P450 reductase [Schistosoma mansoni]
Treg_016183|m.170872	21.8502	0.37	0.141	0.995855	PredHel=1	NULL
Treg_015979|m.168082	21.787	0.106	0.528	NA	PredHel=1	NULL
Treg_003861|m.35652	21.7275	0.009	0.586	NA	PredHel=0	NULL
Treg_001743|m.19515	21.3614	0.392	0.292	NA	PredHel=1	gi|256087487|ref|XP_002579900.1|nicalin (M28 family) [Schistosoma mansoni]
Treg_002444|m.26267	21.3089	0.009	0.861	NA	PredHel=0	gi|256070086|ref|XP_002571379.1|hypothetical protein [Schistosoma mansoni]
Treg_009743|m.115969	21.2583	0.506	0.086	0.889152	PredHel=1	NULL
Treg_011112|m.130966	20.8274	0.17	0.521	NA	PredHel=1	NULL
Treg_002486|m.26612	20.8099	0.127	0.843	NA	PredHel=0	NULL
Treg_004701|m.46789	20.784	0.13	0.38	NA	PredHel=0	gi|256083789|ref|XP_002578120.1|hypothetical protein [Schistosoma mansoni]gi|353228554|emb|CCD74725.1| hypothetical protein Smp_159590 [Schistosoma mansoni]
Treg_010589|m.125599	19.8904	0.075	0.735	NA	PredHel=0	gi|56756370|gb|AAW26358.1|SJCHGC08167 protein [Schistosoma japonicum]
Treg_011803|m.136333	18.7588	0.108	0.7	NA	PredHel=1	gi|256074297|ref|XP_002573462.1|hypothetical protein [Schistosoma mansoni]
Treg_002409|m.25924	18.5347	0.131	0.714	NA	PredHel=0	NULL
Treg_018207|m.192536	17.9923	0.043	0.706	NA	PredHel=1	gi|256077759|ref|XP_002575168.1|hypothetical protein [Schistosoma mansoni]
Treg_009457|m.112122	17.3157	0.114	0.715	0.339549	PredHel=0	NULL
Treg_011902|m.136901	16.6954	0.069	0.56	NA	PredHel=1	gi|353233429|emb|CCD80784.1|unnamed protein product [Schistosoma mansoni]
Treg_016498|m.175233	16.382	0.036	0.436	0.285303	PredHel=1	gi|226479126|emb|CAX73058.1|BTB/POZ domain-containing protein 12 [Schistosoma japonicum]
Treg_015829|m.165948	16.2849	0.28	0.437	0.64111	PredHel=0	NULL
Treg_003613|m.32170	15.7302	0.37	0.141	0.995855	PredHel=1	NULL
Treg_009848|m.117155	15.6142	0.148	0.148	NA	PredHel=1	NULL
Treg_011067|m.130572	15.0951	0.179	0.68	NA	PredHel=0	gi|256079271|ref|XP_002575912.1|netrin [Schistosoma mansoni]gi|360044862|emb|CCD82410.1| putative netrin [Schistosoma mansoni]
Treg_020464|m.206027	14.9963	0.011	0.244	0.929963	PredHel=0	NULL
Treg_009082|m.107242	14.322	0.098	0.438	0.371859	PredHel=0	gi|360044344|emb|CCD81891.1|putative maf protein [Schistosoma mansoni]
Treg_010952|m.129439	13.5688	0.128	0.542	NA	PredHel=0	gi|256082618|ref|XP_002577551.1|protein kinase C mu [Schistosoma mansoni]gi|360045301|emb|CCD82849.1| putative protein kinase C, mu [Schistosoma mansoni]
Treg_010316|m.122569	13.4215	0.028	0.857	6.06e-07	PredHel=0	gi|256075638|ref|XP_002574124.1|family S9 non-peptidase homologue (S09 family) [Schistosoma mansoni]gi|350646646|emb|CCD58673.1| family S9 non-peptidase homologue (S09 family) [Schistosoma mansoni]
Treg_010419|m.123668	12.6132	0.007	0.586	0.95977	PredHel=0	gi|29841334|gb|AAP06366.1|similar to GenBank Accession Number AP001507 tRNA/rRNA methyltransferase in Bacillus halodurans [Schistosoma japonicum]
Treg_011804|m.136346	12.3913	0.089	0.384	NA	PredHel=1	NULL
Treg_016506|m.175302	12.1887	0.046	0.346	NA	PredHel=0	gi|256076102|ref|XP_002574353.1|steroidogenic acute regulatory protein [Schistosoma mansoni]gi|360042797|emb|CCD78207.1| putative steroidogenic acute regulatory protein [Schistosoma mansoni]
Treg_003254|m.30804	11.8218	0.054	0.164	0.432105	PredHel=1	NULL
Treg_005442|m.53234	11.391	0.079	0.586	NA	PredHel=0	NULL
Treg_017983|m.190996	10.9735	0.06	0.337	0.620251	PredHel=1	NULL
Treg_006984|m.76318	10.6379	0.271	0.232	0.722869	PredHel=1	gi|256085211|ref|XP_002578816.1|bone morphogenetic protein antagonist noggin [Schistosoma mansoni]gi|350645010|emb|CCD60293.1| bone morphogenetic protein antagonist noggin,putative [Schistosoma mansoni]
Treg_020758|m.209828	10.3459	0.32	0.171	NA	PredHel=1	NULL
Treg_015770|m.164983	9.34794	0.054	0.489	NA	PredHel=0	NULL
Treg_003071|m.30136	9.30734	0.113	0.82	NA	PredHel=0	NULL
Treg_007236|m.80350	9.20703	0.078	0.294	NA	PredHel=0	gi|76162576|gb|AAX30505.2|SJCHGC04226 protein [Schistosoma japonicum]
Treg_008309|m.96700	8.83542	0.046	0.706	0.902742	PredHel=0	gi|358340530|dbj|GAA48403.1|hypothetical protein CLF_101564 [Clonorchis sinensis]
Treg_008091|m.93207	8.77352	0.081	0.629	NA	PredHel=0	NULL
Treg_011359|m.133080	8.18138	0.147	0.356	NA	PredHel=0	NULL
Treg_005790|m.58132	8.15787	0.039	0.42	NA	PredHel=1	gi|56758090|gb|AAW27185.1|SJCHGC06231 protein [Schistosoma japonicum]
Treg_003640|m.32536	7.26019	0.007	0.463	0.708377	PredHel=1	gi|56753599|gb|AAW25002.1|SJCHGC02079 protein [Schistosoma japonicum]
Treg_008982|m.105937	7.25887	0.164	0.392	0.356183	PredHel=0	gi|110764102|ref|XP_392106.3|PREDICTED: EF-hand domain-containing family member A2-like [Apis mellifera]
Treg_000543|m.6727	7.12906	0.161	0.242	NA	PredHel=0	NULL
Treg_010349|m.123004	6.71189	0.068	0.559	0.726411	PredHel=0	NULL
Treg_003387|m.31202	6.6577	0.028	0.182	NA	PredHel=1	NULL
Treg_002941|m.29523	6.44691	0.04	0.757	NA	PredHel=0	gi|226466774|emb|CAX69522.1|hypothetical protein [Schistosoma japonicum]
Treg_016597|m.176490	6.15195	0.124	0.438	NA	PredHel=0	NULL
Treg_001762|m.19763	6.0206	0.042	0.714	NA	PredHel=0	NULL
Treg_010203|m.121509	5.98717	0.096	0.223	NA	PredHel=1	NULL
Treg_002469|m.26466	5.93142	0.069	0.346	0.481091	PredHel=0	gi|257215712|emb|CAX83008.1|Kinesin heavy chain [Schistosoma japonicum]
Treg_009902|m.117886	5.68101	0.009	0.861	0.478209	PredHel=0	gi|256070086|ref|XP_002571379.1|hypothetical protein [Schistosoma mansoni]
Treg_011991|m.137412	5.51223	0.077	0.701	NA	PredHel=0	NULL
Treg_009970|m.118663	5.19278	0.066	0.3	NA	PredHel=1	NULL
Treg_011490|m.134084	5.17447	0.059	0.573	NA	PredHel=0	gi|358331737|dbj|GAA50506.1|hypothetical protein CLF_104662 [Clonorchis sinensis]
Treg_009170|m.108390	4.95611	0.048	0.895	NA	PredHel=0	gi|256093028|ref|XP_002582178.1|hypothetical protein [Schistosoma mansoni]gi|360045493|emb|CCD83041.1| putative hypothetical protein [Schistosoma mansoni]
Treg_012583|m.140594	4.92548	0.169	0.559	0.932178	PredHel=0	NULL
Treg_016811|m.179204	4.68304	0.132	0.498	0.352753	PredHel=0	gi|360043541|emb|CCD78954.1|hypothetical protein Smp_130270.1 [Schistosoma mansoni]
Treg_004921|m.48846	4.67447	0.044	0.597	0.38506	PredHel=1	gi|256083476|ref|XP_002577969.1|cement precursor protein 3B variant 1 [Schistosoma mansoni]gi|350645088|emb|CCD60214.1| cement precursor protein 3B variant 1, putative [Schistosoma mansoni]
Treg_010745|m.127353	4.66432	0.156	0.643	NA	PredHel=0	gi|358340038|dbj|GAA47983.1|UPF0764 protein C16orf89 homolog [Clonorchis sinensis]
Treg_016316|m.172620	4.6456	0.042	0.219	0.670359	PredHel=1	NULL
Treg_001521|m.17164	4.6189	0.028	0.289	0.317208	PredHel=1	gi|256088333|ref|XP_002580296.1|factor for adipocyte differentiation [Schistosoma mansoni]gi|350645474|emb|CCD59826.1| factor for adipocyte differentiation, putative [Schistosoma mansoni]
Treg_003192|m.30592	4.43682	0.04	0.788	0.312788	PredHel=0	NULL
Treg_000544|m.6733	4.2509	0.161	0.242	NA	PredHel=0	NULL
Treg_020950|m.212084	4.15278	0.237	0.282	0.711208	PredHel=1	gi|256087014|ref|XP_002579675.1|hypothetical protein [Schistosoma mansoni]
Treg_016315|m.172603	4.08729	0.042	0.219	0.980822	PredHel=1	NULL
Treg_010579|m.125509	3.89005	0.087	0.871	NA	PredHel=0	NULL
Treg_012416|m.139815	3.7631	0.223	0.291	0.00194464	PredHel=0	NULL
Treg_020225|m.201650	3.62294	0.045	0.724	NA	PredHel=0	NULL
Treg_015140|m.155166	3.40977	0.036	0.659	NA	PredHel=1	gi|226478932|emb|CAX72961.1|RING finger protein 13 [Schistosoma japonicum]
Treg_008693|m.101872	3.37831	0.071	0.167	0.886978	PredHel=1	NULL
Treg_008354|m.97294	3.30807	0.442	0.172	0.354366	PredHel=1	gi|42405318|gb|AAS13487.1|Ftz-F1 interacting protein [Schistosoma mansoni]
Treg_005592|m.55465	3.28418	0.095	0.449	NA	PredHel=0	NULL
Treg_009828|m.116896	3.13769	0.067	0.338	0.72742	PredHel=0	NULL
Treg_006650|m.71212	3.10501	0.081	0.795	0.106146	PredHel=0	gi|226467808|emb|CAX69780.1|ER calcistorin [Schistosoma japonicum]
Treg_016814|m.179261	3.09926	0.037	0.326	NA	PredHel=0	gi|555937912|emb|CDJ15033.1|expressed conserved protein [Hymenolepis microstoma]
Treg_018480|m.194264	3.07557	0.089	0.384	NA	PredHel=1	NULL
Treg_011501|m.134184	3.01089	0.102	0.395	NA	PredHel=0	NULL
Treg_010643|m.126254	2.95894	0.074	0.765	NA	PredHel=0	NULL
Treg_005633|m.55859	2.83571	0.208	0.469	NA	PredHel=0	gi|256078900|ref|XP_002575731.1|camp-specific cyclic nucleotide phosphodiesterase [Schistosoma mansoni]gi|353231389|emb|CCD77807.1| putative camp-specific cyclic nucleotide phosphodiesterase [Schistosoma mansoni]
Treg_002935|m.29495	2.61261	0.194	0.486	0.993035	PredHel=0	NULL
Treg_017794|m.189485	2.43845	0.106	0.279	NA	PredHel=0	NULL
Treg_004727|m.47099	2.38369	0.126	0.438	NA	PredHel=0	NULL
Treg_011458|m.133810	2.32659	0.05	0.286	0.581593	PredHel=1	NULL
Treg_005198|m.50717	2.20041	0.096	0.223	NA	PredHel=1	gi|226480860|emb|CAX73527.1|carbonic anhydrase XIII [Schistosoma japonicum]
Treg_001394|m.15895	1.96514	0.029	0.396	NA	PredHel=1	gi|256089325|ref|XP_002580762.1|hypothetical protein [Schistosoma mansoni]gi|350646607|emb|CCD58727.1| hypothetical protein Smp_176640 [Schistosoma mansoni]
Treg_005148|m.50446	1.96334	0.141	0.313	NA	PredHel=1	NULL
Treg_011004|m.129907	1.63015	0.078	0.294	0.483713	PredHel=1	gi|76163169|gb|AAX30967.2|SJCHGC09659 protein [Schistosoma japonicum]
Treg_016190|m.170945	1.35468	0.222	0.329	0.924269	PredHel=0	NULL
Treg_009057|m.106916	1.29973	0.091	0.9	0.116324	PredHel=0	gi|56757159|gb|AAW26751.1|SJCHGC04523 protein [Schistosoma japonicum]
Treg_011431|m.133608	1.26987	0.116	0.553	NA	PredHel=0	NULL
Treg_003111|m.30279	1.07143	0.066	0.9	NA	PredHel=0	gi|353232791|emb|CCD80147.1|site-1 peptidase (S08 family) [Schistosoma mansoni]
Treg_016499|m.175238	1.03938	0.033	0.436	0.724923	PredHel=1	NULL
Treg_011212|m.131893	0.919565	0.314	0.265	NA	PredHel=1	NULL
Treg_020810|m.210506	0.73964	0.102	0.712	NA	PredHel=0	NULL
Treg_018700|m.195717	0.293387	0.059	0.131	0.0959988	PredHel=1	NULL
Treg_016078|m.169345	0.163809	0.039	0.531	NA	PredHel=0	NULL
a The transcription level expressed as mean counts per million (CPM) of four biological replicates.
b Probability of a protein of being secreted based on prediction of the subcellular location of a protein using TargetP;
c Probability of a protein of being secreted based on the presence and location of signal peptide cleavage sites in amino acid sequence using SignalP;
d Probability of a protein of being secreted based on the presence of a GPI anchor using PredGPI;
e Presence or absence of predicted transmembrane domains using TMHMM;
f Proteins were annotated based on homology (BLASTp; E-value cut-off: ≤ 10-5) to proteins in the NCBI non-redundant database
