# Supplementary material for: Molecular evidence for distinct modes of nutrient acquisition between visceral and neurotropic schistosomes of birds
Source: Sci Rep. 2019 Feb 4;9:1347. doi: 10.1038/s41598-018-37669-2 (PMC6362228; doi:10.1038/s41598-018-37669-2)
Supplement: Supplementary file 3 — Supplementary Table S3 [file 41598_2018_37669_MOESM3_ESM.xlsx]

## Sheet: STable3
Supplementary Table S3a. Number of unique Trichobilharzia szidati or T. regenti transcripts with Kyoto Encyclopedia of Genes and Genomes (KEGG) BRITE protein family annotations
		T. szidati		T. regenti
Annotation	KEGG BRITE protein family accession number	Number of unique KEGG terms (%)	Number of unique transcripts (%)	Number of unique KEGG terms (%)	Number of unique transcripts (%)
Spliceosome	br:ko03041	7 (17.07)	18 (19.15)	11 (16.92)	28 (16.87)
Exosome	br:ko04147	6 (14.63)	14 (14.89)	9 (13.85)	22 (13.25)
Chromosome	br:ko03036	5 (12.2)	11 (11.7)	9 (13.85)	26 (15.66)
Ubiquitin system	br:ko04121	4 (9.76)	9 (9.57)	1 (1.54)	3 (1.81)
Peptidases	br:ko01002	4 (9.76)	10 (10.64)	4 (6.15)	9 (5.42)
Cytoskeleton proteins	br:ko04812	3 (7.32)	5 (5.32)	3 (4.62)	10 (6.02)
Transcription factors	br:ko03000	2 (4.88)	4 (4.26)	3 (4.62)	7 (4.22)
Ribosome	br:ko03011	2 (4.88)	4 (4.26)	1 (1.54)	3 (1.81)
Protein kinases	br:ko01001	2 (4.88)	5 (5.32)	6 (9.23)	12 (7.23)
Cellular antigens	br:ko04090	2 (4.88)	6 (6.38)	2 (3.08)	9 (5.42)
Transcription machinery (RNA polymerase)	br:ko03021	1 (2.44)	2 (2.13)	0 (0)	0 (0)
Ribosome biogenesis	br:ko03009	1 (2.44)	4 (4.26)	0 (0)	0 (0)
Protein phosphatases and associated proteins	br:ko01009	1 (2.44)	2 (2.13)	2 (3.08)	4 (2.41)
Proteasome	br:ko03051	1 (2.44)	2 (2.13)	0 (0)	0 (0)
Mitochondrial biogenesis	br:ko03029	1 (2.44)	2 (2.13)	1 (1.54)	3 (1.81)
DNA replication proteins	br:ko03032	1 (2.44)	2 (2.13)	1 (1.54)	2 (1.2)
Cytokines	br:ko04052	1 (2.44)	2 (2.13)	0 (0)	0 (0)
Amino acid related enzymes	br:ko01007	1 (2.44)	2 (2.13)	2 (3.08)	4 (2.41)
Translation factors	br:ko03012	0 (0)	0 (0)	1 (1.54)	2 (1.2)
Transfer RNA biogenesis	br:ko03016	0 (0)	0 (0)	2 (3.08)	4 (2.41)
SNAREs	br:ko04131	0 (0)	0 (0)	2 (3.08)	4 (2.41)
Heparan sulfate/heparin binding proteins	br:ko00536	0 (0)	0 (0)	3 (4.62)	5 (3.01)
DNA repair and recombination proteins	br:ko03400	0 (0)	0 (0)	2 (3.08)	5 (3.01)
Chaperones and folding catalysts	br:ko03110	0 (0)	0 (0)	2 (3.08)	9 (5.42)
Supplementary Table S3b. Annotation of each unique Trichobilharzia szidati or T. regenti transcript with Kyoto Encyclopedia of Genes and Genomes (KEGG) BRITE protein family annotations.
Transcript	KEGG BRITE protein family accession number	Protein family	KEGG Term	Description
T. szidati
Tszi_003023|m.36839	br:ko03041	Spliceosome	K11087	small nuclear ribonucleoprotein D1
Tszi_003024|m.36843	br:ko03041	Spliceosome	K11087	small nuclear ribonucleoprotein D1
Tszi_002223|m.27362	br:ko03041	Spliceosome	K12822	RNA-binding protein 25
Tszi_002224|m.27370	br:ko03041	Spliceosome	K12822	RNA-binding protein 25
Tszi_015538|m.125011	br:ko03041	Spliceosome	K12822	RNA-binding protein 25
Tszi_026885|m.219298	br:ko03041	Spliceosome	K12822	RNA-binding protein 25
Tszi_003315|m.40404	br:ko03041	Spliceosome	K12842	U2-associated protein SR140
Tszi_003316|m.40427	br:ko03041	Spliceosome	K12842	U2-associated protein SR140
Tszi_000569|m.7046	br:ko03041	Spliceosome	K12886	heterogeneous nuclear ribonucleoprotein K
Tszi_000570|m.7050	br:ko03041	Spliceosome	K12886	heterogeneous nuclear ribonucleoprotein K
Tszi_000571|m.7057	br:ko03041	Spliceosome	K12886	heterogeneous nuclear ribonucleoprotein K
Tszi_003447|m.41815	br:ko03041	Spliceosome	K12898	heterogeneous nuclear ribonucleoprotein F/H
Tszi_027208|m.223684	br:ko03041	Spliceosome	K12898	heterogeneous nuclear ribonucleoprotein F/H
Tszi_015779|m.127665	br:ko03041	Spliceosome	K13220	WW domain-binding protein 4
Tszi_026964|m.220197	br:ko03041	Spliceosome	K13220	WW domain-binding protein 4
Tszi_000486|m.6079	br:ko03041	Spliceosome	K14943	muscleblind
Tszi_024204|m.185803	br:ko03041	Spliceosome	K14943	muscleblind
Tszi_026416|m.212518	br:ko03041	Spliceosome	K14943	muscleblind
Tszi_000679|m.8418	br:ko04147	Exosome	K05762	radixin
Tszi_014176|m.109189	br:ko04147	Exosome	K05762	radixin
Tszi_017902|m.150786	br:ko04147	Exosome	K06460	CD9 antigen
Tszi_027592|m.228586	br:ko04147	Exosome	K06460	CD9 antigen
Tszi_000358|m.4499	br:ko04147	Exosome	K06497	CD63 antigen
Tszi_000359|m.4506	br:ko04147	Exosome	K06497	CD63 antigen
Tszi_008287|m.83718	br:ko04147	Exosome	K06497	CD63 antigen
Tszi_018078|m.152482	br:ko04147	Exosome	K06497	CD63 antigen
Tszi_006493|m.72676	br:ko04147	Exosome	K11253	histone H3
Tszi_006495|m.72684	br:ko04147	Exosome	K11253	histone H3
Tszi_000213|m.2501	br:ko04147	Exosome	K17095	annexin A7/11
Tszi_013883|m.105590	br:ko04147	Exosome	K17095	annexin A7/11
Tszi_026390|m.212143	br:ko04147	Exosome	K17095	annexin A7/11
Tszi_025085|m.198385	br:ko04147	Exosome	K17275	plastin-1
Tszi_015996|m.130177	br:ko03036	Chromosome	K04345	protein kinase A [EC:2.7.11.11]
Tszi_015997|m.130197	br:ko03036	Chromosome	K04345	protein kinase A [EC:2.7.11.11]
Tszi_014416|m.112121	br:ko03036	Chromosome	K04648	dynactin 1
Tszi_014417|m.112147	br:ko03036	Chromosome	K04648	dynactin 1
Tszi_006493|m.72676	br:ko03036	Chromosome	K11253	histone H3
Tszi_006495|m.72684	br:ko03036	Chromosome	K11253	histone H3
Tszi_013769|m.104346	br:ko03036	Chromosome	K11339	mortality factor 4-like protein 1
Tszi_024482|m.189909	br:ko03036	Chromosome	K11339	mortality factor 4-like protein 1
Tszi_026730|m.216899	br:ko03036	Chromosome	K11339	mortality factor 4-like protein 1
Tszi_025734|m.206066	br:ko03036	Chromosome	K11422	histone-lysine N-methyltransferase SETD1 [EC:2.1.1.43]
Tszi_027976|m.232752	br:ko03036	Chromosome	K11422	histone-lysine N-methyltransferase SETD1 [EC:2.1.1.43]
Tszi_003396|m.41377	br:ko04121	Ubiquitin system	K04556	parkin [EC:6.3.2.19]
Tszi_003398|m.41409	br:ko04121	Ubiquitin system	K04556	parkin [EC:6.3.2.19]
Tszi_016338|m.134198	br:ko04121	Ubiquitin system	K08596	sentrin-specific protease 7 [EC:3.4.22.68]
Tszi_016339|m.134211	br:ko04121	Ubiquitin system	K08596	sentrin-specific protease 7 [EC:3.4.22.68]
Tszi_024682|m.192684	br:ko04121	Ubiquitin system	K08596	sentrin-specific protease 7 [EC:3.4.22.68]
Tszi_026921|m.219675	br:ko04121	Ubiquitin system	K08596	sentrin-specific protease 7 [EC:3.4.22.68]
Tszi_024420|m.189048	br:ko04121	Ubiquitin system	K10590	E3 ubiquitin-protein ligase TRIP12 [EC:6.3.2.19]
Tszi_006485|m.72610	br:ko04121	Ubiquitin system	K11855	ubiquitin carboxyl-terminal hydrolase 36/42 [EC:3.1.2.15]
Tszi_027951|m.232499	br:ko04121	Ubiquitin system	K11855	ubiquitin carboxyl-terminal hydrolase 36/42 [EC:3.1.2.15]
Tszi_023527|m.181884	br:ko01002	Peptidases	K01379	cathepsin D [EC:3.4.23.5]
Tszi_028540|m.237446	br:ko01002	Peptidases	K01379	cathepsin D [EC:3.4.23.5]
Tszi_016338|m.134198	br:ko01002	Peptidases	K08596	sentrin-specific protease 7 [EC:3.4.22.68]
Tszi_016339|m.134211	br:ko01002	Peptidases	K08596	sentrin-specific protease 7 [EC:3.4.22.68]
Tszi_024682|m.192684	br:ko01002	Peptidases	K08596	sentrin-specific protease 7 [EC:3.4.22.68]
Tszi_026921|m.219675	br:ko01002	Peptidases	K08596	sentrin-specific protease 7 [EC:3.4.22.68]
Tszi_000146|m.1683	br:ko01002	Peptidases	K09595	minor histocompatibility antigen H13 [EC:3.4.23.-]
Tszi_000147|m.1700	br:ko01002	Peptidases	K09595	minor histocompatibility antigen H13 [EC:3.4.23.-]
Tszi_006485|m.72610	br:ko01002	Peptidases	K11855	ubiquitin carboxyl-terminal hydrolase 36/42 [EC:3.1.2.15]
Tszi_027951|m.232499	br:ko01002	Peptidases	K11855	ubiquitin carboxyl-terminal hydrolase 36/42 [EC:3.1.2.15]
Tszi_014416|m.112121	br:ko04812	Cytoskeleton proteins	K04648	dynactin 1
Tszi_014417|m.112147	br:ko04812	Cytoskeleton proteins	K04648	dynactin 1
Tszi_005687|m.66004	br:ko04812	Cytoskeleton proteins	K10406	kinesin family member C2/C3
Tszi_018532|m.156745	br:ko04812	Cytoskeleton proteins	K10406	kinesin family member C2/C3
Tszi_025085|m.198385	br:ko04812	Cytoskeleton proteins	K17275	plastin-1
Tszi_014350|m.111205	br:ko03000	Transcription factors	K08066	nuclear transcription factor Y, gamma
Tszi_026520|m.213841	br:ko03000	Transcription factors	K08066	nuclear transcription factor Y, gamma
Tszi_008473|m.84591	br:ko03000	Transcription factors	K09430	ETS domain-containing protein Elk-3 (SRF accessory protein 2)
Tszi_020891|m.171904	br:ko03000	Transcription factors	K09430	ETS domain-containing protein Elk-3 (SRF accessory protein 2)
Tszi_001035|m.12843	br:ko03011	Ribosome	K02882	large subunit ribosomal protein L18Ae
Tszi_013937|m.106280	br:ko03011	Ribosome	K02882	large subunit ribosomal protein L18Ae
Tszi_001517|m.18889	br:ko03011	Ribosome	K02932	large subunit ribosomal protein L5e
Tszi_013886|m.105607	br:ko03011	Ribosome	K02932	large subunit ribosomal protein L5e
Tszi_015996|m.130177	br:ko01001	Protein kinases	K04345	protein kinase A [EC:2.7.11.11]
Tszi_015997|m.130197	br:ko01001	Protein kinases	K04345	protein kinase A [EC:2.7.11.11]
Tszi_001397|m.17535	br:ko01001	Protein kinases	K08824	cyclin-dependent kinase-like [EC:2.7.11.22]
Tszi_001398|m.17544	br:ko01001	Protein kinases	K08824	cyclin-dependent kinase-like [EC:2.7.11.22]
Tszi_026659|m.215829	br:ko01001	Protein kinases	K08824	cyclin-dependent kinase-like [EC:2.7.11.22]
Tszi_017902|m.150786	br:ko04090	Cellular antigens	K06460	CD9 antigen
Tszi_027592|m.228586	br:ko04090	Cellular antigens	K06460	CD9 antigen
Tszi_000358|m.4499	br:ko04090	Cellular antigens	K06497	CD63 antigen
Tszi_000359|m.4506	br:ko04090	Cellular antigens	K06497	CD63 antigen
Tszi_008287|m.83718	br:ko04090	Cellular antigens	K06497	CD63 antigen
Tszi_018078|m.152482	br:ko04090	Cellular antigens	K06497	CD63 antigen
Tszi_005859|m.67396	br:ko03021	Transcription machinery (RNA polymerase)	K15201	general transcription factor 3C polypeptide 3 (transcription factor C subunit 4)
Tszi_018669|m.157936	br:ko03021	Transcription machinery (RNA polymerase)	K15201	general transcription factor 3C polypeptide 3 (transcription factor C subunit 4)
Tszi_001636|m.20292	br:ko03009	Ribosome biogenesis	K14809	ATP-dependent RNA helicase DDX55/SPB4 [EC:3.6.4.13]
Tszi_014504|m.113215	br:ko03009	Ribosome biogenesis	K14809	ATP-dependent RNA helicase DDX55/SPB4 [EC:3.6.4.13]
Tszi_015025|m.119373	br:ko03009	Ribosome biogenesis	K14809	ATP-dependent RNA helicase DDX55/SPB4 [EC:3.6.4.13]
Tszi_024350|m.188086	br:ko03009	Ribosome biogenesis	K14809	ATP-dependent RNA helicase DDX55/SPB4 [EC:3.6.4.13]
Tszi_001517|m.18889	br:ko01009	Protein phosphatases and associated proteins	K02932	large subunit ribosomal protein L5e
Tszi_013886|m.105607	br:ko01009	Protein phosphatases and associated proteins	K02932	large subunit ribosomal protein L5e
Tszi_003014|m.36690	br:ko03051	Proteasome	K06699	proteasome activator subunit 4
Tszi_024566|m.191131	br:ko03051	Proteasome	K06699	proteasome activator subunit 4
Tszi_003396|m.41377	br:ko03029	Mitochondrial biogenesis	K04556	parkin [EC:6.3.2.19]
Tszi_003398|m.41409	br:ko03029	Mitochondrial biogenesis	K04556	parkin [EC:6.3.2.19]
Tszi_003023|m.36839	br:ko03032	DNA replication proteins	K11087	small nuclear ribonucleoprotein D1
Tszi_003024|m.36843	br:ko03032	DNA replication proteins	K11087	small nuclear ribonucleoprotein D1
Tszi_003355|m.40887	br:ko04052	Cytokines	K05456	neuregulin 2
Tszi_003356|m.40904	br:ko04052	Cytokines	K05456	neuregulin 2
Tszi_024238|m.186337	br:ko01007	Amino acid related enzymes	K00814	alanine transaminase [EC:2.6.1.2]
Tszi_026447|m.212925	br:ko01007	Amino acid related enzymes	K00814	alanine transaminase [EC:2.6.1.2]
T. regenti
Treg_008732|m.102396	br:ko03041	Spliceosome	K08823	CDC-like kinase [EC:2.7.12.1]
Treg_016368|m.173423	br:ko03041	Spliceosome	K08823	CDC-like kinase [EC:2.7.12.1]
Treg_000584|m.7151	br:ko03041	Spliceosome	K12812	ATP-dependent RNA helicase UAP56/SUB2 [EC:3.6.4.13]
Treg_000585|m.7165	br:ko03041	Spliceosome	K12812	ATP-dependent RNA helicase UAP56/SUB2 [EC:3.6.4.13]
Treg_005393|m.52525	br:ko03041	Spliceosome	K12812	ATP-dependent RNA helicase UAP56/SUB2 [EC:3.6.4.13]
Treg_008247|m.95796	br:ko03041	Spliceosome	K12850	pre-mRNA-splicing factor 38B
Treg_020410|m.205236	br:ko03041	Spliceosome	K12850	pre-mRNA-splicing factor 38B
Treg_006195|m.63783	br:ko03041	Spliceosome	K12861	pre-mRNA-splicing factor SPF27
Treg_006197|m.63824	br:ko03041	Spliceosome	K12861	pre-mRNA-splicing factor SPF27
Treg_020653|m.208061	br:ko03041	Spliceosome	K12861	pre-mRNA-splicing factor SPF27
Treg_000302|m.3632	br:ko03041	Spliceosome	K12886	heterogeneous nuclear ribonucleoprotein K
Treg_003734|m.33859	br:ko03041	Spliceosome	K12886	heterogeneous nuclear ribonucleoprotein K
Treg_006223|m.64377	br:ko03041	Spliceosome	K12886	heterogeneous nuclear ribonucleoprotein K
Treg_008471|m.98913	br:ko03041	Spliceosome	K13095	splicing factor 1
Treg_008472|m.98935	br:ko03041	Spliceosome	K13095	splicing factor 1
Treg_006951|m.75833	br:ko03041	Spliceosome	K13098	RNA-binding protein FUS
Treg_006952|m.75840	br:ko03041	Spliceosome	K13098	RNA-binding protein FUS
Treg_015249|m.157013	br:ko03041	Spliceosome	K13098	RNA-binding protein FUS
Treg_015250|m.157019	br:ko03041	Spliceosome	K13098	RNA-binding protein FUS
Treg_004376|m.42611	br:ko03041	Spliceosome	K13115	coiled-coil domain-containing protein 130
Treg_010482|m.124384	br:ko03041	Spliceosome	K13115	coiled-coil domain-containing protein 130
Treg_017104|m.182591	br:ko03041	Spliceosome	K13119	protein FAM50
Treg_017105|m.182599	br:ko03041	Spliceosome	K13119	protein FAM50
Treg_016066|m.169225	br:ko03041	Spliceosome	K13137	serine-threonine kinase receptor-associated protein
Treg_020407|m.205182	br:ko03041	Spliceosome	K13137	serine-threonine kinase receptor-associated protein
Treg_000501|m.6174	br:ko03041	Spliceosome	K14945	protein quaking
Treg_005741|m.57357	br:ko03041	Spliceosome	K14945	protein quaking
Treg_010644|m.126257	br:ko03041	Spliceosome	K14945	protein quaking
Treg_000588|m.7203	br:ko04147	Exosome	K00522	ferritin heavy chain [EC:1.16.3.1]
Treg_003857|m.35611	br:ko04147	Exosome	K00522	ferritin heavy chain [EC:1.16.3.1]
Treg_007442|m.83436	br:ko04147	Exosome	K00927	phosphoglycerate kinase [EC:2.7.2.3]
Treg_007444|m.83470	br:ko04147	Exosome	K00927	phosphoglycerate kinase [EC:2.7.2.3]
Treg_003590|m.31783	br:ko04147	Exosome	K00933	creatine kinase [EC:2.7.3.2]
Treg_003594|m.31879	br:ko04147	Exosome	K00933	creatine kinase [EC:2.7.3.2]
Treg_006318|m.65696	br:ko04147	Exosome	K01363	cathepsin B [EC:3.4.22.1]
Treg_014534|m.147505	br:ko04147	Exosome	K01363	cathepsin B [EC:3.4.22.1]
Treg_007493|m.84235	br:ko04147	Exosome	K04799	flap endonuclease-1 [EC:3.-.-.-]
Treg_020287|m.203050	br:ko04147	Exosome	K04799	flap endonuclease-1 [EC:3.-.-.-]
Treg_007089|m.77912	br:ko04147	Exosome	K05762	radixin
Treg_015332|m.158204	br:ko04147	Exosome	K05762	radixin
Treg_008421|m.98259	br:ko04147	Exosome	K08508	synaptosomal-associated protein, 23kDa
Treg_008422|m.98281	br:ko04147	Exosome	K08508	synaptosomal-associated protein, 23kDa
Treg_000193|m.2229	br:ko04147	Exosome	K10373	tropomyosin 1
Treg_003691|m.33163	br:ko04147	Exosome	K10373	tropomyosin 1
Treg_003693|m.33190	br:ko04147	Exosome	K10373	tropomyosin 1
Treg_003694|m.33223	br:ko04147	Exosome	K10373	tropomyosin 1
Treg_005352|m.51624	br:ko04147	Exosome	K10373	tropomyosin 1
Treg_014568|m.147976	br:ko04147	Exosome	K10373	tropomyosin 1
Treg_002469|m.26466	br:ko04147	Exosome	K10396	kinesin family member 5
Treg_009828|m.116896	br:ko04147	Exosome	K10396	kinesin family member 5
Treg_000799|m.9425	br:ko03036	Chromosome	K04575	amyotrophic lateral sclerosis 2 protein
Treg_003939|m.36587	br:ko03036	Chromosome	K04575	amyotrophic lateral sclerosis 2 protein
Treg_005767|m.57719	br:ko03036	Chromosome	K04575	amyotrophic lateral sclerosis 2 protein
Treg_006619|m.70661	br:ko03036	Chromosome	K04575	amyotrophic lateral sclerosis 2 protein
Treg_006620|m.70702	br:ko03036	Chromosome	K04575	amyotrophic lateral sclerosis 2 protein
Treg_020699|m.208721	br:ko03036	Chromosome	K04575	amyotrophic lateral sclerosis 2 protein
Treg_017197|m.183651	br:ko03036	Chromosome	K11323	histone arginine demethylase JMJD6 [EC:1.14.11.-]
Treg_017198|m.183660	br:ko03036	Chromosome	K11323	histone arginine demethylase JMJD6 [EC:1.14.11.-]
Treg_002138|m.23448	br:ko03036	Chromosome	K11339	mortality factor 4-like protein 1
Treg_002139|m.23449	br:ko03036	Chromosome	K11339	mortality factor 4-like protein 1
Treg_006458|m.67904	br:ko03036	Chromosome	K11339	mortality factor 4-like protein 1
Treg_009655|m.114847	br:ko03036	Chromosome	K11339	mortality factor 4-like protein 1
Treg_009656|m.114855	br:ko03036	Chromosome	K11339	mortality factor 4-like protein 1
Treg_017995|m.191084	br:ko03036	Chromosome	K11339	mortality factor 4-like protein 1
Treg_007788|m.88672	br:ko03036	Chromosome	K11343	MRG-binding protein
Treg_016449|m.174530	br:ko03036	Chromosome	K11412	NAD-dependent deacetylase sirtuin 2 [EC:3.5.1.-]
Treg_016450|m.174553	br:ko03036	Chromosome	K11412	NAD-dependent deacetylase sirtuin 2 [EC:3.5.1.-]
Treg_017996|m.191098	br:ko03036	Chromosome	K11430	histone-lysine N-methyltransferase EZH2 [EC:2.1.1.43]
Treg_017997|m.191116	br:ko03036	Chromosome	K11430	histone-lysine N-methyltransferase EZH2 [EC:2.1.1.43]
Treg_001173|m.13401	br:ko03036	Chromosome	K14964	Set1/Ash2 histone methyltransferase complex subunit ASH2
Treg_008301|m.96584	br:ko03036	Chromosome	K14964	Set1/Ash2 histone methyltransferase complex subunit ASH2
Treg_020793|m.210321	br:ko03036	Chromosome	K14964	Set1/Ash2 histone methyltransferase complex subunit ASH2
Treg_003599|m.31933	br:ko03036	Chromosome	K16315	serine/threonine-protein kinase haspin [EC:2.7.11.1]
Treg_004437|m.43538	br:ko03036	Chromosome	K16748	Bardet-Biedl syndrome 5 protein
Treg_005533|m.54771	br:ko03036	Chromosome	K16748	Bardet-Biedl syndrome 5 protein
Treg_015595|m.162376	br:ko03036	Chromosome	K16748	Bardet-Biedl syndrome 5 protein
Treg_015997|m.168385	br:ko01001	Protein kinases	K00898	pyruvate dehydrogenase kinase 2/3/4 [EC:2.7.11.2]
Treg_015999|m.168421	br:ko01001	Protein kinases	K00898	pyruvate dehydrogenase kinase 2/3/4 [EC:2.7.11.2]
Treg_007840|m.89443	br:ko01001	Protein kinases	K07198	5'-AMP-activated protein kinase, catalytic alpha subunit [EC:2.7.11.11]
Treg_007841|m.89460	br:ko01001	Protein kinases	K07198	5'-AMP-activated protein kinase, catalytic alpha subunit [EC:2.7.11.11]
Treg_016405|m.173895	br:ko01001	Protein kinases	K07198	5'-AMP-activated protein kinase, catalytic alpha subunit [EC:2.7.11.11]
Treg_007593|m.85632	br:ko01001	Protein kinases	K08817	cell cycle related kinase [EC:2.7.11.22]
Treg_007594|m.85641	br:ko01001	Protein kinases	K08817	cell cycle related kinase [EC:2.7.11.22]
Treg_008732|m.102396	br:ko01001	Protein kinases	K08823	CDC-like kinase [EC:2.7.12.1]
Treg_016368|m.173423	br:ko01001	Protein kinases	K08823	CDC-like kinase [EC:2.7.12.1]
Treg_002091|m.23003	br:ko01001	Protein kinases	K08873	PI-3-kinase-related kinase SMG-1
Treg_004771|m.47538	br:ko01001	Protein kinases	K08873	PI-3-kinase-related kinase SMG-1
Treg_003599|m.31933	br:ko01001	Protein kinases	K16315	serine/threonine-protein kinase haspin [EC:2.7.11.1]
Treg_006318|m.65696	br:ko01002	Peptidases	K01363	cathepsin B [EC:3.4.22.1]
Treg_014534|m.147505	br:ko01002	Peptidases	K01363	cathepsin B [EC:3.4.22.1]
Treg_020412|m.205261	br:ko01002	Peptidases	K01409	O-sialoglycoprotein endopeptidase [EC:3.4.24.57]
Treg_020413|m.205276	br:ko01002	Peptidases	K01409	O-sialoglycoprotein endopeptidase [EC:3.4.24.57]
Treg_002038|m.22568	br:ko01002	Peptidases	K01415	endothelin-converting enzyme [EC:3.4.24.71]
Treg_002039|m.22580	br:ko01002	Peptidases	K01415	endothelin-converting enzyme [EC:3.4.24.71]
Treg_009613|m.114250	br:ko01002	Peptidases	K08596	sentrin-specific protease 7 [EC:3.4.22.68]
Treg_016900|m.180299	br:ko01002	Peptidases	K08596	sentrin-specific protease 7 [EC:3.4.22.68]
Treg_020852|m.211103	br:ko01002	Peptidases	K08596	sentrin-specific protease 7 [EC:3.4.22.68]
Treg_000193|m.2229	br:ko04812	Cytoskeleton proteins	K10373	tropomyosin 1
Treg_003691|m.33163	br:ko04812	Cytoskeleton proteins	K10373	tropomyosin 1
Treg_003693|m.33190	br:ko04812	Cytoskeleton proteins	K10373	tropomyosin 1
Treg_003694|m.33223	br:ko04812	Cytoskeleton proteins	K10373	tropomyosin 1
Treg_005352|m.51624	br:ko04812	Cytoskeleton proteins	K10373	tropomyosin 1
Treg_014568|m.147976	br:ko04812	Cytoskeleton proteins	K10373	tropomyosin 1
Treg_002469|m.26466	br:ko04812	Cytoskeleton proteins	K10396	kinesin family member 5
Treg_009828|m.116896	br:ko04812	Cytoskeleton proteins	K10396	kinesin family member 5
Treg_003898|m.36107	br:ko04812	Cytoskeleton proteins	K10418	dynein light chain LC8-type
Treg_016164|m.170618	br:ko04812	Cytoskeleton proteins	K10418	dynein light chain LC8-type
Treg_010645|m.126283	br:ko03000	Transcription factors	K08035	forkhead box protein A2, hepatocyte nuclear factor 3-beta
Treg_017580|m.187469	br:ko03000	Transcription factors	K08035	forkhead box protein A2, hepatocyte nuclear factor 3-beta
Treg_000153|m.1676	br:ko03000	Transcription factors	K09223	growth factor independent 1
Treg_000154|m.1683	br:ko03000	Transcription factors	K09223	growth factor independent 1
Treg_000036|m.424	br:ko03000	Transcription factors	K09377	cysteine and glycine-rich protein
Treg_003604|m.31994	br:ko03000	Transcription factors	K09377	cysteine and glycine-rich protein
Treg_005326|m.51075	br:ko03000	Transcription factors	K09377	cysteine and glycine-rich protein
Treg_006318|m.65696	br:ko00536	Heparan sulfate/heparin binding proteins	K01363	cathepsin B [EC:3.4.22.1]
Treg_014534|m.147505	br:ko00536	Heparan sulfate/heparin binding proteins	K01363	cathepsin B [EC:3.4.22.1]
Treg_001831|m.20446	br:ko00536	Heparan sulfate/heparin binding proteins	K03909	tissue factor pathway inhibitor
Treg_008130|m.93826	br:ko00536	Heparan sulfate/heparin binding proteins	K06238	collagen, type VI, alpha
Treg_018920|m.196729	br:ko00536	Heparan sulfate/heparin binding proteins	K06238	collagen, type VI, alpha
Treg_006318|m.65696	br:ko03110	Chaperones and folding catalysts	K01363	cathepsin B [EC:3.4.22.1]
Treg_014534|m.147505	br:ko03110	Chaperones and folding catalysts	K01363	cathepsin B [EC:3.4.22.1]
Treg_001934|m.21441	br:ko03110	Chaperones and folding catalysts	K12373	hexosaminidase [EC:3.2.1.52]
Treg_001935|m.21449	br:ko03110	Chaperones and folding catalysts	K12373	hexosaminidase [EC:3.2.1.52]
Treg_005878|m.59677	br:ko03110	Chaperones and folding catalysts	K12373	hexosaminidase [EC:3.2.1.52]
Treg_006682|m.71661	br:ko03110	Chaperones and folding catalysts	K12373	hexosaminidase [EC:3.2.1.52]
Treg_015335|m.158229	br:ko03110	Chaperones and folding catalysts	K12373	hexosaminidase [EC:3.2.1.52]
Treg_015336|m.158232	br:ko03110	Chaperones and folding catalysts	K12373	hexosaminidase [EC:3.2.1.52]
Treg_018406|m.193798	br:ko03110	Chaperones and folding catalysts	K12373	hexosaminidase [EC:3.2.1.52]
Treg_008130|m.93826	br:ko04516	Cell adhesion molecules and their ligands	K06238	collagen, type VI, alpha
Treg_018920|m.196729	br:ko04516	Cell adhesion molecules and their ligands	K06238	collagen, type VI, alpha
Treg_001295|m.14741	br:ko04516	Cell adhesion molecules and their ligands	K16662	receptor-type tyrosine-protein phosphatase U [EC:3.1.3.48]
Treg_001296|m.14754	br:ko04516	Cell adhesion molecules and their ligands	K16662	receptor-type tyrosine-protein phosphatase U [EC:3.1.3.48]
Treg_004551|m.45096	br:ko03016	Transfer RNA biogenesis	K00974	tRNA nucleotidyltransferase (CCA-adding enzyme) [EC:2.7.7.72 3.1.3.- 3.1.4.-]
Treg_004552|m.45104	br:ko03016	Transfer RNA biogenesis	K00974	tRNA nucleotidyltransferase (CCA-adding enzyme) [EC:2.7.7.72 3.1.3.- 3.1.4.-]
Treg_020412|m.205261	br:ko03016	Transfer RNA biogenesis	K01409	O-sialoglycoprotein endopeptidase [EC:3.4.24.57]
Treg_020413|m.205276	br:ko03016	Transfer RNA biogenesis	K01409	O-sialoglycoprotein endopeptidase [EC:3.4.24.57]
Treg_001295|m.14741	br:ko01009	Protein phosphatases and associated proteins	K16662	receptor-type tyrosine-protein phosphatase U [EC:3.1.3.48]
Treg_001296|m.14754	br:ko01009	Protein phosphatases and associated proteins	K16662	receptor-type tyrosine-protein phosphatase U [EC:3.1.3.48]
Treg_007377|m.82371	br:ko01009	Protein phosphatases and associated proteins	K17500	integrin-linked kinase-associated serine/threonine phosphatase 2C [EC:3.1.3.16]
Treg_020751|m.209739	br:ko01009	Protein phosphatases and associated proteins	K17500	integrin-linked kinase-associated serine/threonine phosphatase 2C [EC:3.1.3.16]
Treg_005520|m.54600	br:ko03011	Ribosome	K02902	large subunit ribosomal protein L28
Treg_017798|m.189513	br:ko03011	Ribosome	K02902	large subunit ribosomal protein L28
Treg_017799|m.189517	br:ko03011	Ribosome	K02902	large subunit ribosomal protein L28
Treg_008421|m.98259	br:ko04131	SNAREs	K08508	synaptosomal-associated protein, 23kDa
Treg_008422|m.98281	br:ko04131	SNAREs	K08508	synaptosomal-associated protein, 23kDa
Treg_000726|m.8735	br:ko04131	SNAREs	K08509	synaptosomal-associated protein, 29kDa
Treg_007521|m.84661	br:ko04131	SNAREs	K08509	synaptosomal-associated protein, 29kDa
Treg_008897|m.104731	br:ko03012	Translation factors	K03232	elongation factor 1-beta
Treg_016484|m.174949	br:ko03012	Translation factors	K03232	elongation factor 1-beta
Treg_009613|m.114250	br:ko04121	Ubiquitin system	K08596	sentrin-specific protease 7 [EC:3.4.22.68]
Treg_016900|m.180299	br:ko04121	Ubiquitin system	K08596	sentrin-specific protease 7 [EC:3.4.22.68]
Treg_020852|m.211103	br:ko04121	Ubiquitin system	K08596	sentrin-specific protease 7 [EC:3.4.22.68
Treg_007493|m.84235	br:ko03400	DNA repair and recombination proteins	K04799	flap endonuclease-1 [EC:3.-.-.-]
Treg_020287|m.203050	br:ko03400	DNA repair and recombination proteins	K04799	flap endonuclease-1 [EC:3.-.-.-]
Treg_006195|m.63783	br:ko03400	DNA repair and recombination proteins	K12861	pre-mRNA-splicing factor SPF27
Treg_006197|m.63824	br:ko03400	DNA repair and recombination proteins	K12861	pre-mRNA-splicing factor SPF27
Treg_020653|m.208061	br:ko03400	DNA repair and recombination proteins	K12861	pre-mRNA-splicing factor SPF27
Treg_007493|m.84235	br:ko03032	DNA replication proteins	K04799	flap endonuclease-1 [EC:3.-.-.-]
Treg_020287|m.203050	br:ko03032	DNA replication proteins	K04799	flap endonuclease-1 [EC:3.-.-.-]
Treg_007840|m.89443	br:ko03029	Mitochondrial biogenesis	K07198	5'-AMP-activated protein kinase, catalytic alpha subunit [EC:2.7.11.11]
Treg_007841|m.89460	br:ko03029	Mitochondrial biogenesis	K07198	5'-AMP-activated protein kinase, catalytic alpha subunit [EC:2.7.11.11]
Treg_016405|m.173895	br:ko03029	Mitochondrial biogenesis	K07198	5'-AMP-activated protein kinase, catalytic alpha subunit [EC:2.7.11.11]
				#REF!
