# Supplementary material for: Molecular evidence for distinct modes of nutrient acquisition between visceral and neurotropic schistosomes of birds
Source: Sci Rep. 2019 Feb 4;9:1347. doi: 10.1038/s41598-018-37669-2 (PMC6362228; doi:10.1038/s41598-018-37669-2)
Supplement: Supplementary file 4 — Supplementary Table S4 [file 41598_2018_37669_MOESM4_ESM.xlsx]

## Sheet: Stable 4
Supplementary Table S4. Biological pathways and protein families enriched (KEGG annotation) in cercariae and schistosomules of Trichobilharzia szidati and T. regenti.
KEGG Biological Pathway (Number of KEGG terms)
Enriched in T. szidati cercariae
ko03010 Genetic Information Processing;Translation;Ribosome (39)
large subunit ribosomal protein L10Ae
large subunit ribosomal protein L11e
large subunit ribosomal protein L12e
large subunit ribosomal protein L13
large subunit ribosomal protein L13Ae
large subunit ribosomal protein L14e
large subunit ribosomal protein L18Ae
large subunit ribosomal protein L18e
large subunit ribosomal protein L2
large subunit ribosomal protein L21e
large subunit ribosomal protein L22e
large subunit ribosomal protein L23e
large subunit ribosomal protein L26e
large subunit ribosomal protein L27e
large subunit ribosomal protein L28e
large subunit ribosomal protein L30e
large subunit ribosomal protein L31e
large subunit ribosomal protein L35Ae
large subunit ribosomal protein L35e
large subunit ribosomal protein L36e
large subunit ribosomal protein L38e
large subunit ribosomal protein L44e
large subunit ribosomal protein L7/L12
large subunit ribosomal protein LP2
small subunit ribosomal protein S11
small subunit ribosomal protein S11e
small subunit ribosomal protein S13e
small subunit ribosomal protein S15Ae
small subunit ribosomal protein S15e
small subunit ribosomal protein S17e
small subunit ribosomal protein S18e
small subunit ribosomal protein S21
small subunit ribosomal protein S21e
small subunit ribosomal protein S24e
small subunit ribosomal protein S26e
small subunit ribosomal protein S27Ae
small subunit ribosomal protein S28e
small subunit ribosomal protein S4e
small subunit ribosomal protein S7e
ko00190 Metabolism;Energy metabolism;Oxidative phosphorylation (17)
F-type H+-transporting ATPase subunit 6 [EC:3.6.3.14]
F-type H+-transporting ATPase subunit e [EC:3.6.3.14]
F-type H+-transporting ATPase subunit f [EC:3.6.3.14]
NADH dehydrogenase (ubiquinone) 1 alpha/beta subcomplex 1
NADH dehydrogenase (ubiquinone) 1 alpha subcomplex subunit 12
NADH dehydrogenase (ubiquinone) 1 alpha subcomplex subunit 5
NADH dehydrogenase (ubiquinone) 1 alpha subcomplex subunit 7
NADH dehydrogenase (ubiquinone) 1 alpha subcomplex subunit 8
NADH dehydrogenase (ubiquinone) 1 alpha subcomplex subunit 9
NADH dehydrogenase (ubiquinone) 1 beta subcomplex subunit 11
NADH dehydrogenase (ubiquinone) 1 beta subcomplex subunit 7
NADH dehydrogenase (ubiquinone) Fe-S protein 1 [EC:1.6.5.3 1.6.99.3]
NADH dehydrogenase (ubiquinone) Fe-S protein 3 [EC:1.6.5.3 1.6.99.3]
NADH dehydrogenase (ubiquinone) Fe-S protein 8 [EC:1.6.5.3 1.6.99.3]
NADH dehydrogenase (ubiquinone) flavoprotein 2 [EC:1.6.5.3 1.6.99.3]
NADH dehydrogenase (ubiquinone) flavoprotein 3
V-type H+-transporting ATPase 16kDa proteolipid subunit [EC:3.6.3.14]
ko03008 Genetic Information Processing;Translation;Ribosome biogenesis in eukaryotes (7)
GTP-binding nuclear protein Ran
nucleolar protein 4
periodic tryptophan protein 2
RNA-binding protein NOB1
transcription initiation factor TFIID subunit 9 / adenylate kinase [EC:2.7.4.3]
U3 small nucleolar ribonucleoprotein protein IMP3
U3 small nucleolar ribonucleoprotein protein IMP4
ko01200 Metabolism;Overview;Carbon metabolism (6)
6-phosphogluconate dehydrogenase [EC:1.1.1.44]
aminomethyltransferase [EC:2.1.2.10]
fumarate hydratase, class II [EC:4.2.1.2]
methylmalonyl-CoA/ethylmalonyl-CoA epimerase [EC:5.1.99.1]
pyruvate dehydrogenase E1 component subunit beta [EC:1.2.4.1]
succinyl-CoA synthetase alpha subunit [EC:6.2.1.4 6.2.1.5]
ko00590 Metabolism;Lipid metabolism;Arachidonic acid metabolism (5)
carbonyl reductase 1 [EC:1.1.1.184 1.1.1.189 1.1.1.197]
cytochrome P450, family 2, subfamily U, polypeptide 1
glutathione peroxidase [EC:1.11.1.9]
prostaglandin-H2 D-isomerase [EC:5.3.99.2]
prostamide/prostaglandin F2alpha synthase [EC:1.11.1.20]
ko00240 Metabolism;Nucleotide metabolism;Pyrimidine metabolism (4)
DNA-directed RNA polymerases I and III subunit RPAC1
inosine triphosphate pyrophosphatase [EC:3.6.1.19]
nucleoside-diphosphate kinase [EC:2.7.4.6]
uracil phosphoribosyltransferase [EC:2.4.2.9]
ko00564 Metabolism;Lipid metabolism;Glycerophospholipid metabolism (3)
lysophosphatidate acyltransferase [EC:2.3.1.51]
lysophospholipid acyltransferase 7 [EC:2.3.1.-]
phosphatidate cytidylyltransferase [EC:2.7.7.41]
ko00062 Metabolism;Lipid metabolism;Fatty acid elongation (3)
17beta-estradiol 17-dehydrogenase / very-long-chain 3-oxoacyl-CoA reductase [EC:1.1.1.62 1.1.1.330]
elongation of very long chain fatty acids protein 4 [EC:2.3.1.199]
elongation of very long chain fatty acids protein 7 [EC:2.3.1.199]
ko00020 Metabolism;Carbohydrate metabolism;Citrate cycle (TCA cycle) (3)
fumarate hydratase, class II [EC:4.2.1.2]
pyruvate dehydrogenase E1 component subunit beta [EC:1.2.4.1]
succinyl-CoA synthetase alpha subunit [EC:6.2.1.4 6.2.1.5]
ko04020 Environmental Information Processing;Signal transduction;Calcium signaling pathway (2)
calcium/calmodulin-dependent 3',5'-cyclic nucleotide phosphodiesterase [EC:3.1.4.17]
guanine nucleotide-binding protein G(s) subunit alpha
ko00830 Metabolism;Metabolism of cofactors and vitamins;Retinol metabolism (2)
all-trans-retinol dehydrogenase (NAD+) [EC:1.1.1.105]
cytochrome P450, family 2, subfamily A [EC:1.14.14.1]
ko00720 Metabolism;Energy metabolism;Carbon fixation pathways in prokaryotes (2)
fumarate hydratase, class II [EC:4.2.1.2]
methylmalonyl-CoA/ethylmalonyl-CoA epimerase [EC:5.1.99.1]
ko00650 Metabolism;Carbohydrate metabolism;Butanoate metabolism (2)
pyruvate dehydrogenase E1 component subunit beta [EC:1.2.4.1]
succinate-semialdehyde dehydrogenase [EC:1.2.1.24]
ko00640 Metabolism;Carbohydrate metabolism;Propanoate metabolism (2)
methylmalonyl-CoA/ethylmalonyl-CoA epimerase [EC:5.1.99.1]
succinyl-CoA synthetase alpha subunit [EC:6.2.1.4 6.2.1.5]
ko00630 Metabolism;Carbohydrate metabolism;Glyoxylate and dicarboxylate metabolism (2)
glycine cleavage system H protein
methylmalonyl-CoA/ethylmalonyl-CoA epimerase [EC:5.1.99.1]
ko04146 Cellular Processes;Transport and catabolism;Peroxisome (1)
mevalonate kinase [EC:2.7.1.36]
ko02020 Environmental Information Processing;Signal transduction;Two-component system (1)
alkaline phosphatase [EC:3.1.3.1]
ko00983 Metabolism;Xenobiotics biodegradation and metabolism;Drug metabolism - other enzymes (1)
inosine triphosphate pyrophosphatase [EC:3.6.1.19]
ko00620 Metabolism;Carbohydrate metabolism;Pyruvate metabolism (1)
pyruvate dehydrogenase E1 component subunit beta [EC:1.2.4.1]
ko00561 Metabolism;Lipid metabolism;Glycerolipid metabolism (1)
lysophosphatidate acyltransferase [EC:2.3.1.51]
ko00260 Metabolism;Amino acid metabolism;Glycine, serine and threonine metabolism (1)
aminomethyltransferase [EC:2.1.2.10]
ko00250 Metabolism;Amino acid metabolism;Alanine, aspartate and glutamate metabolism (1)
succinate-semialdehyde dehydrogenase [EC:1.2.1.24]
ko00030 Metabolism;Carbohydrate metabolism;Pentose phosphate pathway (1)
6-phosphogluconate dehydrogenase [EC:1.1.1.44]
ko00010 Metabolism;Carbohydrate metabolism;Glycolysis / Gluconeogenesis (1)
pyruvate dehydrogenase E1 component subunit beta [EC:1.2.4.1]
Enriched in T. regenti cercariae
ko03010 Genetic Information Processing;Translation;Ribosome
large subunit ribosomal protein L16
large subunit ribosomal protein L23Ae
large subunit ribosomal protein L4e
large subunit ribosomal protein L6e
large subunit ribosomal protein L8e
large subunit ribosomal protein LP0
small subunit ribosomal protein S12
small subunit ribosomal protein S16e
small subunit ribosomal protein S2e
small subunit ribosomal protein S3e
ko04114 Cellular Processes;Cell growth and death;Oocyte meiosis
14-3-3 protein beta/theta/zeta
anaphase-promoting complex subunit 4
p90 ribosomal S6 kinase [EC:2.7.11.1]
RING-box protein 1
serine/threonine-protein phosphatase 2A regulatory subunit A
serine/threonine-protein phosphatase PP1 catalytic subunit [EC:3.1.3.16]
S-phase kinase-associated protein 1
ko00230 Metabolism;Nucleotide metabolism;Purine metabolism
3'-phosphoadenosine 5'-phosphosulfate synthase [EC:2.7.7.4 2.7.1.25]
adenosine kinase [EC:2.7.1.20]
adenylate kinase [EC:2.7.4.3]
adenylosuccinate synthase [EC:6.3.4.4]
DNA-directed RNA polymerase II subunit RPB3
DNA polymerase epsilon subunit 1 [EC:2.7.7.7]
retinal rod rhodopsin-sensitive cGMP 3',5'-cyclic phosphodiesterase subunit delta
ko01230 Metabolism;Overview;Biosynthesis of amino acids
aspartate--ammonia ligase [EC:6.3.1.1]
cystathionine gamma-lyase [EC:4.4.1.1]
enolase [EC:4.2.1.11]
pyruvate carboxylase [EC:6.4.1.1]
threonine dehydratase [EC:4.3.1.19]
triosephosphate isomerase (TIM) [EC:5.3.1.1]
ko01200 Metabolism;Overview;Carbon metabolism
enolase [EC:4.2.1.11]
glucose-6-phosphate isomerase [EC:5.3.1.9]
malate dehydrogenase [EC:1.1.1.37]
pyruvate carboxylase [EC:6.4.1.1]
threonine dehydratase [EC:4.3.1.19]
triosephosphate isomerase (TIM) [EC:5.3.1.1]
ko00190 Metabolism;Energy metabolism;Oxidative phosphorylation
cytochrome c oxidase assembly protein subunit 11
cytochrome c oxidase subunit 5a
cytochrome c oxidase subunit 5b
ubiquinol-cytochrome c reductase core subunit 2
ubiquinol-cytochrome c reductase iron-sulfur subunit [EC:1.10.2.2]
ubiquinol-cytochrome c reductase subunit 6
ko03008 Genetic Information Processing;Translation;Ribosome biogenesis in eukaryotes
large subunit GTPase 1 [EC:3.6.1.-]
nuclear GTP-binding protein
nucleolar protein 58
U3 small nucleolar RNA-associated protein 15
U3 small nucleolar RNA-associated protein 6
ko00500 Metabolism;Carbohydrate metabolism;Starch and sucrose metabolism
1,4-alpha-glucan branching enzyme [EC:2.4.1.18]
glucose-6-phosphate isomerase [EC:5.3.1.9]
glycogen debranching enzyme [EC:2.4.1.25 3.2.1.33]
starch phosphorylase [EC:2.4.1.1]
ko00330 Metabolism;Amino acid metabolism;Arginine and proline metabolism
arginine kinase [EC:2.7.3.3]
creatine kinase [EC:2.7.3.2]
glutaminase [EC:3.5.1.2]
ornithine--oxo-acid transaminase [EC:2.6.1.13]
ko00240 Metabolism;Nucleotide metabolism;Pyrimidine metabolism
cytidine deaminase [EC:3.5.4.5]
DNA-directed RNA polymerase II subunit RPB3
DNA polymerase epsilon subunit 1 [EC:2.7.7.7]
thioredoxin reductase (NADPH) [EC:1.8.1.9]
ko00760 Metabolism;Metabolism of cofactors and vitamins;Nicotinate and nicotinamide metabolism
NAD+ synthase (glutamine-hydrolysing) [EC:6.3.5.1]
nicotinamide mononucleotide adenylyltransferase [EC:2.7.7.1 2.7.7.18]
nicotinamide phosphoribosyltransferase [EC:2.4.2.12]
ko00270 Metabolism;Amino acid metabolism;Cysteine and methionine metabolism
adenosylhomocysteinase [EC:3.3.1.1]
cystathionine gamma-lyase [EC:4.4.1.1]
homocysteine S-methyltransferase [EC:2.1.1.10]
ko00250 Metabolism;Amino acid metabolism;Alanine, aspartate and glutamate metabolism
adenylosuccinate synthase [EC:6.3.4.4]
aspartate--ammonia ligase [EC:6.3.1.1]
glutaminase [EC:3.5.1.2]
ko00010 Metabolism;Carbohydrate metabolism;Glycolysis / Gluconeogenesis
enolase [EC:4.2.1.11]
glucose-6-phosphate isomerase [EC:5.3.1.9]
triosephosphate isomerase (TIM) [EC:5.3.1.1]
ko04015 Environmental Information Processing;Signal transduction;Rap1 signaling pathway
Rap guanine nucleotide exchange factor 4
ko02020 Environmental Information Processing;Signal transduction;Two-component system
cytochrome c
ubiquinol-cytochrome c reductase iron-sulfur subunit [EC:1.10.2.2]
ko00710 Metabolism;Energy metabolism;Carbon fixation in photosynthetic organisms
malate dehydrogenase [EC:1.1.1.37]
triosephosphate isomerase (TIM) [EC:5.3.1.1]
ko00620 Metabolism;Carbohydrate metabolism;Pyruvate metabolism
malate dehydrogenase [EC:1.1.1.37]
pyruvate carboxylase [EC:6.4.1.1]
ko00260 Metabolism;Amino acid metabolism;Glycine, serine and threonine metabolism
cystathionine gamma-lyase [EC:4.4.1.1]
threonine dehydratase [EC:4.3.1.19]
ko00020 Metabolism;Carbohydrate metabolism;Citrate cycle (TCA cycle)
malate dehydrogenase [EC:1.1.1.37]
pyruvate carboxylase [EC:6.4.1.1]
ko04146 Cellular Processes;Transport and catabolism;Peroxisome
acyl-CoA thioesterase 8 [EC:3.1.2.27]
ko00983 Metabolism;Xenobiotics biodegradation and metabolism;Drug metabolism - other enzymes
cytidine deaminase [EC:3.5.4.5]
ko00910 Metabolism;Energy metabolism;Nitrogen metabolism
carbonic anhydrase [EC:4.2.1.1]
ko00720 Metabolism;Energy metabolism;Carbon fixation pathways in prokaryotes
pyruvate carboxylase [EC:6.4.1.1]
ko00630 Metabolism;Carbohydrate metabolism;Glyoxylate and dicarboxylate metabolism
malate dehydrogenase [EC:1.1.1.37]
ko00564 Metabolism;Lipid metabolism;Glycerophospholipid metabolism
lysophospholipid hydrolase [EC:3.1.1.5]
ko00052 Metabolism;Carbohydrate metabolism;Galactose metabolism
UDP-glucose 4-epimerase [EC:5.1.3.2]
ko00051 Metabolism;Carbohydrate metabolism;Fructose and mannose metabolism
triosephosphate isomerase (TIM) [EC:5.3.1.1]
ko00030 Metabolism;Carbohydrate metabolism;Pentose phosphate pathway
glucose-6-phosphate isomerase [EC:5.3.1.9]
Enriched in T. szidati and T. regenti cercariae
ko01200 Metabolism;Overview;Carbon metabolism (23)
2-oxoglutarate dehydrogenase E1 component [EC:1.2.4.2]
2-oxoglutarate dehydrogenase E2 component (dihydrolipoamide succinyltransferase) [EC:2.3.1.61]
6-phosphofructokinase 1 [EC:2.7.1.11]
aconitate hydratase [EC:4.2.1.3]
citrate synthase [EC:2.3.3.1]
dihydrolipoamide dehydrogenase [EC:1.8.1.4]
fructose-bisphosphate aldolase, class I [EC:4.1.2.13]
fumarate hydratase, class I [EC:4.2.1.2]
glucose-6-phosphate 1-dehydrogenase [EC:1.1.1.49]
glyceraldehyde 3-phosphate dehydrogenase [EC:1.2.1.12]
glycine dehydrogenase [EC:1.4.4.2]
hexokinase [EC:2.7.1.1]
isocitrate dehydrogenase (NAD+) [EC:1.1.1.41]
propionyl-CoA carboxylase beta chain [EC:6.4.1.3]
pyruvate dehydrogenase E1 component subunit alpha [EC:1.2.4.1]
pyruvate dehydrogenase E2 component (dihydrolipoamide acetyltransferase) [EC:2.3.1.12]
pyruvate kinase [EC:2.7.1.40]
ribose 5-phosphate isomerase A [EC:5.3.1.6]
ribose-phosphate pyrophosphokinase [EC:2.7.6.1]
succinate dehydrogenase (ubiquinone) cytochrome b560 subunit
succinate dehydrogenase (ubiquinone) iron-sulfur subunit [EC:1.3.5.1]
succinyl-CoA synthetase beta subunit [EC:6.2.1.4 6.2.1.5]
transaldolase [EC:2.2.1.2]
ko00190 Metabolism;Energy metabolism;Oxidative phosphorylation (15)
F-type H+-transporting ATPase oligomycin sensitivity conferral protein [EC:3.6.3.14]
F-type H+-transporting ATPase subunit b [EC:3.6.3.14]
F-type H+-transporting ATPase subunit beta [EC:3.6.3.14]
F-type H+-transporting ATPase subunit d [EC:3.6.3.14]
F-type H+-transporting ATPase subunit delta [EC:3.6.3.14]
F-type H+-transporting ATPase subunit gamma [EC:3.6.3.14]
F-type H+-transporting ATPase subunit g [EC:3.6.3.14]
NADH dehydrogenase (ubiquinone) 1 alpha subcomplex subunit 6
NADH dehydrogenase (ubiquinone) 1 beta subcomplex subunit 9
NADH dehydrogenase (ubiquinone) Fe-S protein 2 [EC:1.6.5.3 1.6.99.3]
NADH dehydrogenase (ubiquinone) Fe-S protein 6
NADH dehydrogenase (ubiquinone) Fe-S protein 7 [EC:1.6.5.3 1.6.99.3]
NADH dehydrogenase (ubiquinone) flavoprotein 1 [EC:1.6.5.3 1.6.99.3]
succinate dehydrogenase (ubiquinone) cytochrome b560 subunit
succinate dehydrogenase (ubiquinone) iron-sulfur subunit [EC:1.3.5.1]
ko03010 Genetic Information Processing;Translation;Ribosome (14)
large subunit ribosomal protein L15e
large subunit ribosomal protein L24e
large subunit ribosomal protein L5e
large subunit ribosomal protein L7Ae
large subunit ribosomal protein L7e
large subunit ribosomal protein LP1
small subunit ribosomal protein S10e
small subunit ribosomal protein S20e
small subunit ribosomal protein S23e
small subunit ribosomal protein S30e
small subunit ribosomal protein S6
small subunit ribosomal protein S6e
small subunit ribosomal protein S8e
small subunit ribosomal protein S9e
ko01230 Metabolism;Overview;Biosynthesis of amino acids (13)
6-phosphofructokinase 1 [EC:2.7.1.11]
aconitate hydratase [EC:4.2.1.3]
alanine transaminase [EC:2.6.1.2]
arginase [EC:3.5.3.1]
citrate synthase [EC:2.3.3.1]
fructose-bisphosphate aldolase, class I [EC:4.1.2.13]
glutamine synthetase [EC:6.3.1.2]
glyceraldehyde 3-phosphate dehydrogenase [EC:1.2.1.12]
isocitrate dehydrogenase (NAD+) [EC:1.1.1.41]
pyruvate kinase [EC:2.7.1.40]
ribose 5-phosphate isomerase A [EC:5.3.1.6]
ribose-phosphate pyrophosphokinase [EC:2.7.6.1]
transaldolase [EC:2.2.1.2]
ko00020 Metabolism;Carbohydrate metabolism;Citrate cycle (TCA cycle) (13)
2-oxoglutarate dehydrogenase E1 component [EC:1.2.4.2]
2-oxoglutarate dehydrogenase E2 component (dihydrolipoamide succinyltransferase) [EC:2.3.1.61]
aconitate hydratase [EC:4.2.1.3]
citrate synthase [EC:2.3.3.1]
dihydrolipoamide dehydrogenase [EC:1.8.1.4]
fumarate hydratase, class I [EC:4.2.1.2]
isocitrate dehydrogenase (NAD+) [EC:1.1.1.41]
phosphoenolpyruvate carboxykinase (GTP) [EC:4.1.1.32]
pyruvate dehydrogenase E1 component subunit alpha [EC:1.2.4.1]
pyruvate dehydrogenase E2 component (dihydrolipoamide acetyltransferase) [EC:2.3.1.12]
succinate dehydrogenase (ubiquinone) cytochrome b560 subunit
succinate dehydrogenase (ubiquinone) iron-sulfur subunit [EC:1.3.5.1]
succinyl-CoA synthetase beta subunit [EC:6.2.1.4 6.2.1.5]
ko00010 Metabolism;Carbohydrate metabolism;Glycolysis / Gluconeogenesis (10)
6-phosphofructokinase 1 [EC:2.7.1.11]
dihydrolipoamide dehydrogenase [EC:1.8.1.4]
fructose-bisphosphate aldolase, class I [EC:4.1.2.13]
glyceraldehyde 3-phosphate dehydrogenase [EC:1.2.1.12]
hexokinase [EC:2.7.1.1]
L-lactate dehydrogenase [EC:1.1.1.27]
phosphoenolpyruvate carboxykinase (GTP) [EC:4.1.1.32]
pyruvate dehydrogenase E1 component subunit alpha [EC:1.2.4.1]
pyruvate dehydrogenase E2 component (dihydrolipoamide acetyltransferase) [EC:2.3.1.12]
pyruvate kinase [EC:2.7.1.40]
ko03008 Genetic Information Processing;Translation;Ribosome biogenesis in eukaryotes (9)
H/ACA ribonucleoprotein complex subunit 2
nonsense-mediated mRNA decay protein 3
nucleolar protein 56
ribosome biogenesis ATPase
ribosome maturation protein SDO1
RIO kinase 1 [EC:2.7.11.1]
rRNA small subunit pseudouridine methyltransferase Nep1 [EC:2.1.1.260]
translation initiation factor 6
U3 small nucleolar RNA-associated protein 13
ko04020 Environmental Information Processing;Signal transduction;Calcium signaling pathway (8)
Ca2+ transporting ATPase, sarcoplasmic/endoplasmic reticulum [EC:3.6.3.8]
calmodulin
myosin-light-chain kinase [EC:2.7.11.18]
NAD+ nucleosidase [EC:3.2.2.5]
protein kinase A [EC:2.7.11.11]
solute carrier family 25 (mitochondrial adenine nucleotide translocator), member 4/5/6/31
solute carrier family 8 (sodium/calcium exchanger)
thyrotropin-releasing hormone receptor
ko00240 Metabolism;Nucleotide metabolism;Pyrimidine metabolism (7)
5'-nucleotidase [EC:3.1.3.5]
dCMP deaminase [EC:3.5.4.12]
dTMP kinase [EC:2.7.4.9]
ectonucleoside triphosphate diphosphohydrolase 4 [EC:3.6.1.6]
purine-nucleoside phosphorylase [EC:2.4.2.1]
uridine kinase [EC:2.7.1.48]
uridine phosphorylase [EC:2.4.2.3]
ko00620 Metabolism;Carbohydrate metabolism;Pyruvate metabolism (6)
dihydrolipoamide dehydrogenase [EC:1.8.1.4]
L-lactate dehydrogenase [EC:1.1.1.27]
phosphoenolpyruvate carboxykinase (GTP) [EC:4.1.1.32]
pyruvate dehydrogenase E1 component subunit alpha [EC:1.2.4.1]
pyruvate dehydrogenase E2 component (dihydrolipoamide acetyltransferase) [EC:2.3.1.12]
pyruvate kinase [EC:2.7.1.40]
ko00030 Metabolism;Carbohydrate metabolism;Pentose phosphate pathway (6)
6-phosphofructokinase 1 [EC:2.7.1.11]
fructose-bisphosphate aldolase, class I [EC:4.1.2.13]
glucose-6-phosphate 1-dehydrogenase [EC:1.1.1.49]
ribose 5-phosphate isomerase A [EC:5.3.1.6]
ribose-phosphate pyrophosphokinase [EC:2.7.6.1]
transaldolase [EC:2.2.1.2]
ko04146 Cellular Processes;Transport and catabolism;Peroxisome (5)
D-aspartate oxidase [EC:1.4.3.1]
long-chain acyl-CoA synthetase [EC:6.2.1.3]
peroxiredoxin 1 [EC:1.11.1.15]
protein Mpv17
superoxide dismutase, Fe-Mn family [EC:1.15.1.1]
ko00760 Metabolism;Metabolism of cofactors and vitamins;Nicotinate and nicotinamide metabolism (5)
5'-nucleotidase [EC:3.1.3.5]
NAD+ kinase [EC:2.7.1.23]
NAD+ nucleosidase [EC:3.2.2.5]
nicotinamide/nicotinate riboside kinase [EC:2.7.1.22 2.7.1.173]
purine-nucleoside phosphorylase [EC:2.4.2.1]
ko00564 Metabolism;Lipid metabolism;Glycerophospholipid metabolism (5)
choline/ethanolamine kinase [EC:2.7.1.32 2.7.1.82]
ethanolamine kinase [EC:2.7.1.82]
glycerol-3-phosphate dehydrogenase [EC:1.1.5.3]
glycerol-3-phosphate dehydrogenase (NAD+) [EC:1.1.1.8]
lysocardiolipin and lysophospholipid acyltransferase [EC:2.3.1.- 2.3.1.51]
ko01210 Metabolism;Overview;2-Oxocarboxylic acid metabolism (4)
aconitate hydratase [EC:4.2.1.3]
alanine transaminase [EC:2.6.1.2]
citrate synthase [EC:2.3.3.1]
isocitrate dehydrogenase (NAD+) [EC:1.1.1.41]
ko00983 Metabolism;Xenobiotics biodegradation and metabolism;Drug metabolism - other enzymes (4)
hypoxanthine phosphoribosyltransferase [EC:2.4.2.8]
IMP dehydrogenase [EC:1.1.1.205]
uridine kinase [EC:2.7.1.48]
uridine phosphorylase [EC:2.4.2.3]
ko00710 Metabolism;Energy metabolism;Carbon fixation in photosynthetic organisms (4)
alanine transaminase [EC:2.6.1.2]
fructose-bisphosphate aldolase, class I [EC:4.1.2.13]
glyceraldehyde 3-phosphate dehydrogenase [EC:1.2.1.12]
ribose 5-phosphate isomerase A [EC:5.3.1.6]
ko00630 Metabolism;Carbohydrate metabolism;Glyoxylate and dicarboxylate metabolism (4)
aconitate hydratase [EC:4.2.1.3]
citrate synthase [EC:2.3.3.1]
glutamine synthetase [EC:6.3.1.2]
propionyl-CoA carboxylase beta chain [EC:6.4.1.3]
ko00260 Metabolism;Amino acid metabolism;Glycine, serine and threonine metabolism (4)
5-aminolevulinate synthase [EC:2.3.1.37]
choline dehydrogenase [EC:1.1.99.1]
dihydrolipoamide dehydrogenase [EC:1.8.1.4]
glycine dehydrogenase [EC:1.4.4.2]
ko00720 Metabolism;Energy metabolism;Carbon fixation pathways in prokaryotes (3)
aconitate hydratase [EC:4.2.1.3]
fumarate hydratase, class I [EC:4.2.1.2]
propionyl-CoA carboxylase beta chain [EC:6.4.1.3]
ko00250 Metabolism;Amino acid metabolism;Alanine, aspartate and glutamate metabolism (3)
alanine transaminase [EC:2.6.1.2]
D-aspartate oxidase [EC:1.4.3.1]
glutamine synthetase [EC:6.3.1.2]
ko00521 Metabolism;Biosynthesis of other secondary metabolites;Streptomycin biosynthesis (2)
hexokinase [EC:2.7.1.1]
myo-inositol-1(or 4)-monophosphatase [EC:3.1.3.25]
ko02020 Environmental Information Processing;Signal transduction;Two-component system (1)
glutamine synthetase [EC:6.3.1.2]
ko00910 Metabolism;Energy metabolism;Nitrogen metabolism (1)
glutamine synthetase [EC:6.3.1.2]
ko00524 Metabolism;Biosynthesis of other secondary metabolites;Butirosin and neomycin biosynthesis (1)
hexokinase [EC:2.7.1.1]
Enriched in T. szidati schistosomula
ko04810 Cellular Processes;Cell motility;Regulation of actin cytoskeleton (9)
cofilin
epidermal growth factor receptor [EC:2.7.10.1]
gelsolin
guanine nucleotide-binding protein subunit alpha-13
integrin alpha 3
integrin alpha 6
radixin
Rho guanine nucleotide exchange factor 7
vinculin
ko04151 Environmental Information Processing;Signal transduction;PI3K-Akt signaling pathway (9)
epidermal growth factor receptor [EC:2.7.10.1]
FKBP12-rapamycin complex-associated protein
glucose-6-phosphatase [EC:3.1.3.9]
insulin-like growth factor 1 receptor [EC:2.7.10.1]
insulin receptor [EC:2.7.10.1]
integrin alpha 3
integrin alpha 6
retinoid X receptor alpha
serine/threonine-protein phosphatase 2A regulatory subunit B'
ko04510 Cellular Processes;Cell communication;Focal adhesion (6)
epidermal growth factor receptor [EC:2.7.10.1]
insulin-like growth factor 1 receptor [EC:2.7.10.1]
integrin alpha 3
integrin alpha 6
Rap guanine nucleotide exchange factor 1
vinculin
ko02010 Environmental Information Processing;Membrane transport;ABC transporters (6)
ATP-binding cassette, subfamily A (ABC1), member 3
ATP-binding cassette, subfamily A (ABC1), member 5
ATP-binding cassette, subfamily B (MDR/TAP), member 1 [EC:3.6.3.44]
ATP-binding cassette, subfamily C (CFTR/MRP), member 3
ATP-binding cassette, subfamily C (CFTR/MRP), member 4
ATP-binding cassette, subfamily G (WHITE), member 2
ko04391 Environmental Information Processing;Signal transduction;Hippo signaling pathway -fly (5)
lethal(2) giant larvae protein
mothers against decapentaplegic homolog 1
protocadherin Fat 4
transcriptional enhancer factor
tumor protein p63
ko04390 Environmental Information Processing;Signal transduction;Hippo signaling pathway (5)
frizzled 4
lethal(2) giant larvae protein
mothers against decapentaplegic homolog 1
transcriptional enhancer factor
wingless-type MMTV integration site family, member 7
ko04514 Environmental Information Processing;Signaling molecules and interaction;Cell adhesion molecules (CAMs) (2)
integrin alpha 6
neurexin
ko04512 Environmental Information Processing;Signaling molecules and interaction;ECM-receptor interaction (2)
integrin alpha 3
integrin alpha 6
ko04310 Environmental Information Processing;Signal transduction;Wnt signaling pathway (2)
frizzled 4
wingless-type MMTV integration site family, member 7
ko04142 Cellular Processes;Transport and catabolism;Lysosome (2)
clathrin heavy chain
lysosomal alpha-mannosidase [EC:3.2.1.24]
ko04010 Environmental Information Processing;Signal transduction;MAPK signaling pathway (2)
epidermal growth factor receptor [EC:2.7.10.1]
thousand and one amino acid protein kinase [EC:2.7.11.1]
ko00520 Metabolism;Carbohydrate metabolism;Amino sugar and nucleotide sugar metabolism (2)
GDP-L-fucose synthase [EC:1.1.1.271]
mannose-1-phosphate guanylyltransferase [EC:2.7.7.13]
ko00511 Metabolism;Glycan biosynthesis and metabolism;Other glycan degradation (2)
alpha-L-fucosidase [EC:3.2.1.51]
lysosomal alpha-mannosidase [EC:3.2.1.24]
ko04113 Cellular Processes;Cell growth and death;Meiosis - yeast (1)
serine/threonine-protein phosphatase 2A regulatory subunit B'
ko04111 Cellular Processes;Cell growth and death;Cell cycle - yeast (1)
cohesin complex subunit SCC1
ko04110 Cellular Processes;Cell growth and death;Cell cycle (1)
cohesin complex subunit SCC1
ko03460 Genetic Information Processing;Replication and repair;Fanconi anemia pathway (1)
DNA topoisomerase III [EC:5.99.1.2]
Enriched in T. regenti schistosomula
ko04014 Environmental Information Processing;Signal transduction;Ras signaling pathway (11)
abelson tyrosine-protein kinase 1 [EC:2.7.10.2]
ADP-ribosylation factor 6
afadin
classical protein kinase C [EC:2.7.11.13]
fibroblast growth factor receptor 2 [EC:2.7.10.1]
fibroblast growth factor receptor 4 [EC:2.7.10.1]
p21-activated kinase 7 [EC:2.7.11.1]
RAC serine/threonine-protein kinase [EC:2.7.11.1]
Ras association domain-containing protein 1
RAS protein activator-like 2
Ras-specific guanine nucleotide-releasing factor 1
ko04010 Environmental Information Processing;Signal transduction;MAPK signaling pathway (10)
classical protein kinase C [EC:2.7.11.13]
fibroblast growth factor receptor 2 [EC:2.7.10.1]
fibroblast growth factor receptor 4 [EC:2.7.10.1]
mitogen-activated protein kinase kinase 6 [EC:2.7.12.2]
mitogen-activated protein kinase kinase 7 [EC:2.7.12.2]
mitogen-activated protein kinase kinase kinase 5 [EC:2.7.11.25]
RAC serine/threonine-protein kinase [EC:2.7.11.1]
Ras-specific guanine nucleotide-releasing factor 1
TGF-beta receptor type-1 [EC:2.7.11.30]
transcription factor AP-1
ko04111 Cellular Processes;Cell growth and death;Cell cycle - yeast (9)
cyclin-dependent kinase regulatory subunit CKS1
DNA replication licensing factor MCM5 [EC:3.6.4.12]
mitotic spindle assembly checkpoint protein MAD2
origin recognition complex subunit 1
serine/threonine-protein kinase Chk1 [EC:2.7.11.1]
serine/threonine-protein kinase TTK/MPS1 [EC:2.7.12.1]
structural maintenance of chromosome 1
structural maintenance of chromosome 2
structural maintenance of chromosome 3 (chondroitin sulfate proteoglycan 6)
ko04110 Cellular Processes;Cell growth and death;Cell cycle (8)
abelson tyrosine-protein kinase 1 [EC:2.7.10.2]
DNA replication licensing factor MCM5 [EC:3.6.4.12]
mitotic spindle assembly checkpoint protein MAD2
origin recognition complex subunit 1
serine/threonine-protein kinase Chk1 [EC:2.7.11.1]
serine/threonine-protein kinase TTK/MPS1 [EC:2.7.12.1]
structural maintenance of chromosome 1
structural maintenance of chromosome 3 (chondroitin sulfate proteoglycan 6)
ko04015 Environmental Information Processing;Signal transduction;Rap1 signaling pathway (8)
afadin
atrophin-1 interacting protein 3 (BAI1-associated protein 1)
classical protein kinase C [EC:2.7.11.13]
FERM, RhoGEF and pleckstrin domain protein 2
fibroblast growth factor receptor 2 [EC:2.7.10.1]
fibroblast growth factor receptor 4 [EC:2.7.10.1]
mitogen-activated protein kinase kinase 6 [EC:2.7.12.2]
RAC serine/threonine-protein kinase [EC:2.7.11.1]
ko04510 Cellular Processes;Cell communication;Focal adhesion (7)
classical protein kinase C [EC:2.7.11.13]
collagen, type I/II/III/V/XI/XXIV/XXVII, alpha
collagen, type VI, alpha
p21-activated kinase 7 [EC:2.7.11.1]
RAC serine/threonine-protein kinase [EC:2.7.11.1]
Ras-specific guanine nucleotide-releasing factor 1
transcription factor AP-1
ko04310 Environmental Information Processing;Signal transduction;Wnt signaling pathway (7)
classical protein kinase C [EC:2.7.11.13]
frizzled 9/10
segment polarity protein dishevelled
transcription factor AP-1
vang-like
wingless-type MMTV integration site family, member 16
WNT inhibitory factor 1
ko04142 Cellular Processes;Transport and catabolism;Lysosome (7)
cathepsin F [EC:3.4.22.41]
cathepsin S [EC:3.4.22.27]
N4-(beta-N-acetylglucosaminyl)-L-asparaginase [EC:3.5.1.26]
Niemann-Pick C2 protein
palmitoyl-protein thioesterase [EC:3.1.2.22]
saposin
sortilin
ko04113 Cellular Processes;Cell growth and death;Meiosis - yeast (7)
DNA replication licensing factor MCM5 [EC:3.6.4.12]
meiotic recombination protein SPO11
mitotic spindle assembly checkpoint protein MAD2
origin recognition complex subunit 1
serine/threonine-protein kinase Chk1 [EC:2.7.11.1]
structural maintenance of chromosome 1
structural maintenance of chromosome 3 (chondroitin sulfate proteoglycan 6)
ko03460 Genetic Information Processing;Replication and repair;Fanconi anemia pathway (6)
breast cancer 2 susceptibility protein
DNA polymerase eta [EC:2.7.7.7]
DNA repair protein RAD51
structure-specific endonuclease subunit SLX1 [EC:3.6.1.-]
structure-specific endonuclease subunit SLX4 (BTB/POZ domain-containing protein 12)
WD repeat-containing protein 48
ko04330 Environmental Information Processing;Signal transduction;Notch signaling pathway (4)
jagged
nicastrin
recombining binding protein suppressor of hairless
segment polarity protein dishevelled
ko04512 Environmental Information Processing;Signaling molecules and interaction;ECM-receptor interaction (3)
collagen, type I/II/III/V/XI/XXIV/XXVII, alpha
collagen, type VI, alpha
dystroglycan 1
ko00380 Metabolism;Amino acid metabolism;Tryptophan metabolism (3)
aldehyde dehydrogenase (NAD+) [EC:1.2.1.3]
arylformamidase [EC:3.5.1.9]
diamine oxidase [EC:1.4.3.22]
ko04115 Cellular Processes;Cell growth and death;p53 signaling pathway (2)
ribonucleoside-diphosphate reductase subunit M2 [EC:1.17.4.1]
serine/threonine-protein kinase Chk1 [EC:2.7.11.1]
ko00625 Metabolism;Xenobiotics biodegradation and metabolism;Chloroalkane and chloroalkene degradation (2)
aldehyde dehydrogenase (NAD+) [EC:1.2.1.3]
S-(hydroxymethyl)glutathione dehydrogenase / alcohol dehydrogenase [EC:1.1.1.284 1.1.1.1]
ko00565 Metabolism;Lipid metabolism;Ether lipid metabolism (2)
lysophosphatidylcholine acyltransferase / lyso-PAF acetyltransferase [EC:2.3.1.23 2.3.1.67]
phospholipase D3/4 [EC:3.1.4.4]
ko00340 Metabolism;Amino acid metabolism;Histidine metabolism (2)
aldehyde dehydrogenase (NAD+) [EC:1.2.1.3]
diamine oxidase [EC:1.4.3.22]
ko04514 Environmental Information Processing;Signaling molecules and interaction;Cell adhesion molecules (CAMs) (1)
neuroligin
ko00903 Metabolism;Metabolism of terpenoids and polyketides;Limonene and pinene degradation (1)
aldehyde dehydrogenase (NAD+) [EC:1.2.1.3]
ko00604 Metabolism;Glycan biosynthesis and metabolism;Glycosphingolipid biosynthesis - ganglio series (1)
MFS transporter, PAT family, solute carrier family 33 (acetyl-CoA transportor), member 1 [EC:2.3.1.-]
ko00520 Metabolism;Carbohydrate metabolism;Amino sugar and nucleotide sugar metabolism (1)
phosphoglucomutase [EC:5.4.2.2]
ko00511 Metabolism;Glycan biosynthesis and metabolism;Other glycan degradation (1)
N4-(beta-N-acetylglucosaminyl)-L-asparaginase [EC:3.5.1.26]
ko00053 Metabolism;Carbohydrate metabolism;Ascorbate and aldarate metabolism (1)
aldehyde dehydrogenase (NAD+) [EC:1.2.1.3]
ko00040 Metabolism;Carbohydrate metabolism;Pentose and glucuronate interconversions (1)
aldehyde dehydrogenase (NAD+) [EC:1.2.1.3]
Enriched in T. szidati and T. regenti schistsomula
ko04110 Cellular Processes;Cell growth and death;Cell cycle (13)
ataxia telangiectasia mutated family protein [EC:2.7.11.1]
cell division control protein 7 [EC:2.7.11.1]
cell division cycle 20, cofactor of APC complex
cyclin B
DNA replication licensing factor MCM2 [EC:3.6.4.12]
DNA replication licensing factor MCM3 [EC:3.6.4.12]
DNA replication licensing factor MCM4 [EC:3.6.4.12]
DNA replication licensing factor MCM6 [EC:3.6.4.12]
origin recognition complex subunit 2
origin recognition complex subunit 3
polo-like kinase 1 [EC:2.7.11.21]
separase [EC:3.4.22.49]
serine/threonine-protein kinase ATR [EC:2.7.11.1]
ko04142 Cellular Processes;Transport and catabolism;Lysosome (11)
beta-galactosidase [EC:3.2.1.23]
cathepsin A (carboxypeptidase C) [EC:3.4.16.5]
cathepsin B [EC:3.4.22.1]
cathepsin C [EC:3.4.14.1]
cathepsin D [EC:3.4.23.5]
cathepsin K [EC:3.4.22.38]
cathepsin L [EC:3.4.22.15]
CD63 antigen
hexosaminidase [EC:3.2.1.52]
legumain [EC:3.4.22.34]
lysosome membrane protein 2
ko04111 Cellular Processes;Cell growth and death;Cell cycle - yeast (11)
cell division control protein 7 [EC:2.7.11.1]
cell division cycle 20, cofactor of APC complex
condensin complex subunit 1
condensin complex subunit 3
DNA replication licensing factor MCM2 [EC:3.6.4.12]
DNA replication licensing factor MCM3 [EC:3.6.4.12]
DNA replication licensing factor MCM4 [EC:3.6.4.12]
DNA replication licensing factor MCM6 [EC:3.6.4.12]
origin recognition complex subunit 2
origin recognition complex subunit 3
separase [EC:3.4.22.49]
ko04510 Cellular Processes;Cell communication;Focal adhesion (10)
c-Jun N-terminal kinase [EC:2.7.11.24]
filamin
integrin alpha 8
integrin beta 1
laminin, alpha 1/2
laminin, beta 1
laminin, gamma 1
p21-activated kinase 1 [EC:2.7.11.1]
Ras-related protein Rap-1A
tyrosine-protein kinase Fyn [EC:2.7.10.2]
ko04310 Environmental Information Processing;Signal transduction;Wnt signaling pathway (9)
adenomatosis polyposis coli protein
c-Jun N-terminal kinase [EC:2.7.11.24]
C-terminal binding protein
frizzled 1/7
frizzled 5/8
nemo like kinase [EC:2.7.11.24]
secreted frizzled-related protein 2
transducin (beta)-like 1
wingless-type MMTV integration site family, member 5
ko04113 Cellular Processes;Cell growth and death;Meiosis - yeast (9)
cell division control protein 7 [EC:2.7.11.1]
cell division cycle 20, cofactor of APC complex
DNA replication licensing factor MCM2 [EC:3.6.4.12]
DNA replication licensing factor MCM3 [EC:3.6.4.12]
DNA replication licensing factor MCM4 [EC:3.6.4.12]
DNA replication licensing factor MCM6 [EC:3.6.4.12]
origin recognition complex subunit 2
origin recognition complex subunit 3
separase [EC:3.4.22.49]
ko04010 Environmental Information Processing;Signal transduction;MAPK signaling pathway (9)
c-Jun N-terminal kinase [EC:2.7.11.24]
dual specificity MAP kinase phosphatase [EC:3.1.3.16 3.1.3.48]
filamin
mitogen-activated protein kinase kinase kinase 1 [EC:2.7.11.25]
nemo like kinase [EC:2.7.11.24]
p21-activated kinase 1 [EC:2.7.11.1]
Rap guanine nucleotide exchange factor 2
Ras-related protein Rap-1A
voltage-dependent calcium channel alpha 1, invertebrate
ko04512 Environmental Information Processing;Signaling molecules and interaction;ECM-receptor interaction (6)
agrin
integrin alpha 8
integrin beta 1
laminin, alpha 1/2
laminin, beta 1
laminin, gamma 1
ko04115 Cellular Processes;Cell growth and death;p53 signaling pathway (6)
apoptotic protease-activating factor
ataxia telangiectasia mutated family protein [EC:2.7.11.1]
cyclin B
serine/threonine-protein kinase ATR [EC:2.7.11.1]
sestrin
tumor protein p73
ko04514 Environmental Information Processing;Signaling molecules and interaction;Cell adhesion molecules (CAMs (4)
integrin alpha 8
integrin beta 1
neural cell adhesion molecule
syndecan 2
ko03460 Genetic Information Processing;Replication and repair;Fanconi anemia pathway (4)
DNA mismatch repair protein PMS2
fanconi anemia group D2 protein
fanconi anemia group I protein
serine/threonine-protein kinase ATR [EC:2.7.11.1]
ko00604 Metabolism;Glycan biosynthesis and metabolism;Glycosphingolipid biosynthesis - ganglio series (2)
beta-galactosidase [EC:3.2.1.23]
hexosaminidase [EC:3.2.1.52]
ko00531 Metabolism;Glycan biosynthesis and metabolism;Glycosaminoglycan degradation (2)
beta-galactosidase [EC:3.2.1.23]
hexosaminidase [EC:3.2.1.52]
ko00520 Metabolism;Carbohydrate metabolism;Amino sugar and nucleotide sugar metabolism (2)
hexosaminidase [EC:3.2.1.52]
UDPglucose 6-dehydrogenase [EC:1.1.1.22]
ko00511 Metabolism;Glycan biosynthesis and metabolism;Other glycan degradation (2)
beta-galactosidase [EC:3.2.1.23]
hexosaminidase [EC:3.2.1.52]
ko00603 Metabolism;Glycan biosynthesis and metabolism;Glycosphingolipid biosynthesis - globo series (1)
hexosaminidase [EC:3.2.1.52]
KEGG BRITE protein family (Number of KEGG terms)
Enriched in T. szidati cercariae
ko03011 Ribosome (44)
large subunit ribosomal protein L10Ae
large subunit ribosomal protein L11e
large subunit ribosomal protein L12e
large subunit ribosomal protein L13
large subunit ribosomal protein L13Ae
large subunit ribosomal protein L14e
large subunit ribosomal protein L18Ae
large subunit ribosomal protein L18e
large subunit ribosomal protein L2
large subunit ribosomal protein L21e
large subunit ribosomal protein L22e
large subunit ribosomal protein L23e
large subunit ribosomal protein L26e
large subunit ribosomal protein L27e
large subunit ribosomal protein L28e
large subunit ribosomal protein L30e
large subunit ribosomal protein L31e
large subunit ribosomal protein L35Ae
large subunit ribosomal protein L35e
large subunit ribosomal protein L36e
large subunit ribosomal protein L38e
large subunit ribosomal protein L44e
large subunit ribosomal protein L50, mitochondrial
large subunit ribosomal protein L52, mitochondrial
large subunit ribosomal protein L54, mitochondrial
large subunit ribosomal protein L55, mitochondrial
large subunit ribosomal protein L7/L12
large subunit ribosomal protein LP2
small subunit ribosomal protein S11
small subunit ribosomal protein S11e
small subunit ribosomal protein S13e
small subunit ribosomal protein S15Ae
small subunit ribosomal protein S15e
small subunit ribosomal protein S17e
small subunit ribosomal protein S18e
small subunit ribosomal protein S21
small subunit ribosomal protein S21e
small subunit ribosomal protein S23, mitochondrial
small subunit ribosomal protein S24e
small subunit ribosomal protein S26e
small subunit ribosomal protein S27Ae
small subunit ribosomal protein S28e
small subunit ribosomal protein S4e
small subunit ribosomal protein S7e
ko03009 Ribosome biogenesis (17)
60S ribosome subunit biogenesis protein NIP7
ATP-dependent RNA helicase DDX47/RRP3 [EC:3.6.4.13]
ATP-dependent RNA helicase DDX52/ROK1 [EC:3.6.4.13]
essential nuclear protein 1
GTP-binding nuclear protein Ran
multiple RNA-binding domain-containing protein 1
nucleolar complex protein 2
nucleolar protein 4
periodic tryptophan protein 2
protein LTV1
putative methyltransferase [EC:2.1.1.-]
ribosome assembly protein SQT1
RNA-binding protein NOB1
transcription initiation factor TFIID subunit 9 / adenylate kinase [EC:2.7.4.3]
translation initiation factor 3 subunit J
U3 small nucleolar ribonucleoprotein protein IMP3
U3 small nucleolar ribonucleoprotein protein IMP4
ko04147 Exosome (10)
14-3-3 protein epsilon
charged multivesicular body protein 2A
ESCRT-I complex subunit VPS28
folate receptor
GTP-binding nuclear protein Ran
guanine nucleotide-binding protein G(s) subunit alpha
histone H2B
small subunit ribosomal protein S27Ae
synaptosomal-associated protein, 23kDa
translation initiation factor 3 subunit E
ko01004 Lipid biosynthesis proteins (5)
17beta-estradiol 17-dehydrogenase / very-long-chain 3-oxoacyl-CoA reductase [EC:1.1.1.62 1.1.1.330]
[acyl-carrier-protein] S-malonyltransferase [EC:2.3.1.39]
lysophosphatidate acyltransferase [EC:2.3.1.51]
lysophospholipid acyltransferase 7 [EC:2.3.1.-]
solute carrier family 27 (fatty acid transporter), member 1/4 [EC:6.2.1.-]
ko01007 Amino acid related enzymes (1)
seryl-tRNA synthetase [EC:6.1.1.11]
Enriched in T. regenti cercariae
ko01009 Protein phosphatases and associated proteins (18)
5'-nucleotidase [EC:3.1.3.5]
6-phosphofructokinase 1 [EC:2.7.1.11]
adenosylhomocysteinase [EC:3.3.1.1]
carboxy-terminal domain RNA polymerase II polypeptide A small phosphatase [EC:3.1.3.16]
cell division cycle 14 [EC:3.1.3.16 3.1.3.48]
dual specificity MAP kinase phosphatase [EC:3.1.3.16 3.1.3.48]
endophilin-B
partitioning defective protein 3
protein phosphatase 1 regulatory subunit 12A
protein phosphatase 1 regulatory subunit 37
protein phosphatase 1 regulatory subunit 3A/B/C/D/E
RNA polymerase II elongation factor ELL
serine/threonine-protein phosphatase 2A regulatory subunit A
serine/threonine-protein phosphatase PP1 catalytic subunit [EC:3.1.3.16]
type 2A phosphatase activator TIP41
unconventional prefoldin RPB5 interactor 1
WNK lysine deficient protein kinase [EC:2.7.11.1]
zinc finger FYVE domain-containing protein 1
ko04147 Exosome (14)
14-3-3 protein beta/theta/zeta
basigin
charged multivesicular body protein 7
creatine kinase [EC:2.7.3.2]
enolase [EC:4.2.1.11]
ESCRT-II complex subunit VPS25
glucose-6-phosphate isomerase [EC:5.3.1.9]
guanine nucleotide-binding protein subunit beta-2-like 1 protein
prohibitin 1
radixin
sodium/potassium-transporting ATPase subunit alpha [EC:3.6.3.9]
syntaxin 7
talin
triosephosphate isomerase (TIM) [EC:5.3.1.1]
ko03009 Ribosome biogenesis (12)
ATP-dependent RNA helicase DDX21 [EC:3.6.4.13]
bud site selection protein 20
large subunit GTPase 1 [EC:3.6.1.-]
nuclear GTP-binding protein
nucleolar protein 58
pumilio homology domain family member 6
ribosome biogenesis protein NSA2
ribosome production factor 1
ribosome production factor 2
U3 small nucleolar RNA-associated protein 15
U3 small nucleolar RNA-associated protein 23
U3 small nucleolar RNA-associated protein 6
ko03011 Ribosome (10)
large subunit ribosomal protein L16
large subunit ribosomal protein L23Ae
large subunit ribosomal protein L4e
large subunit ribosomal protein L6e
large subunit ribosomal protein L8e
large subunit ribosomal protein LP0
small subunit ribosomal protein S12
small subunit ribosomal protein S16e
small subunit ribosomal protein S2e
small subunit ribosomal protein S3e
ko01007 Amino acid related enzymes (1)
glycyl-tRNA synthetase [EC:6.1.1.14]
Enriched in T. szidati and T. regenti cercariae
ko04147 Exosome (26)
abhydrolase domain-containing protein 12 [EC:3.1.1.23]
actinin alpha
annexin A7/11
calmodulin
charged multivesicular body protein 1
charged multivesicular body protein 3
dihydrolipoamide dehydrogenase [EC:1.8.1.4]
EH domain-containing protein 1
epidermal growth factor receptor kinase substrate 8
ferritin heavy chain [EC:1.16.3.1]
fructose-bisphosphate aldolase, class I [EC:4.1.2.13]
glucose-6-phosphate 1-dehydrogenase [EC:1.1.1.49]
glyceraldehyde 3-phosphate dehydrogenase [EC:1.2.1.12]
IMP dehydrogenase [EC:1.1.1.205]
L-lactate dehydrogenase [EC:1.1.1.27]
long-chain acyl-CoA synthetase [EC:6.2.1.3]
membrane-associated progesterone receptor component
peroxiredoxin 1 [EC:1.11.1.15]
peroxiredoxin (alkyl hydroperoxide reductase subunit C) [EC:1.11.1.15]
plastin-3
pyruvate kinase [EC:2.7.1.40]
Ras-related protein Rab-11A
receptor expression-enhancing protein 5/6
translation initiation factor 3 subunit F
tropomyosin 1
tubulin-folding cofactor B
ko03009 Ribosome biogenesis (21)
21S rRNA pseudouridine2819 synthase [EC:5.4.99.43]
ATP-dependent RNA helicase DDX18/HAS1 [EC:3.6.4.13]
cell growth-regulating nucleolar protein
H/ACA ribonucleoprotein complex subunit 2
large subunit ribosomal protein L7Ae
mRNA turnover protein 4
nonsense-mediated mRNA decay protein 3
nucleolar protein 53
nucleolar protein 56
nucleolin
pre-60S factor REI1
pre-rRNA-processing protein TSR2
ribosome biogenesis ATPase
ribosome biogenesis protein BRX1
ribosome biogenesis protein UTP30
ribosome maturation protein SDO1
RIO kinase 1 [EC:2.7.11.1]
RNA-binding protein PNO1
rRNA small subunit pseudouridine methyltransferase Nep1 [EC:2.1.1.260]
translation initiation factor 6
U3 small nucleolar RNA-associated protein 13
ko03011 Ribosome (14)
large subunit ribosomal protein L15e
large subunit ribosomal protein L24e
large subunit ribosomal protein L5e
large subunit ribosomal protein L7Ae
large subunit ribosomal protein L7e
large subunit ribosomal protein LP1
small subunit ribosomal protein S10e
small subunit ribosomal protein S20e
small subunit ribosomal protein S23e
small subunit ribosomal protein S30e
small subunit ribosomal protein S6
small subunit ribosomal protein S6e
small subunit ribosomal protein S8e
small subunit ribosomal protein S9e
ko01007 Amino acid related enzymes (6)
5-aminolevulinate synthase [EC:2.3.1.37]
alanine transaminase [EC:2.6.1.2]
asparaginyl-tRNA synthetase [EC:6.1.1.22]
aspartyl-tRNA synthetase [EC:6.1.1.12]
ornithine--oxo-acid transaminase [EC:2.6.1.13]
serine palmitoyltransferase [EC:2.3.1.50]
ko01004 Lipid biosynthesis proteins (5)
acyl-coenzyme A thioesterase 13 [EC:3.1.2.-]
elongation of very long chain fatty acids protein 4 [EC:2.3.1.199]
elongation of very long chain fatty acids protein 7 [EC:2.3.1.199]
long-chain acyl-CoA synthetase [EC:6.2.1.3]
lysocardiolipin and lysophospholipid acyltransferase [EC:2.3.1.- 2.3.1.51]
Enriched in T. szidati schistosomula
ko03000 Transcription factors (31)
achaete-scute complex protein
activating transcription factor 1
E74-like factor 1/2/4
early B-cell factor
forkhead box protein J1
forkhead box protein P
fos-like antigen, invertebrate
GATA-binding protein 1
heart-and neural crest derivatives-expressed protein
hepatocyte nuclear factor 4-alpha
homeobox protein cut-like
homeobox protein HoxA/B/C/D4
homeobox protein HoxA/B/D1
homeobox protein Meis1
homeobox protein Meis2
hunchback
krueppel-like factor 10/11
LIM homeobox protein 2/9
neurogenic differentiation factor 1
ovo
RAR-related orphan receptor alpha
retinoid X receptor alpha
structure-specific recognition protein 1
transcriptional activator cubitus interruptus
transcriptional enhancer factor
transcriptional repressor NF-X1 [EC:6.3.2.-]
transcription factor SOX4/11/12 (SOX group C)
tumor protein p63
tumor protein p73
twist
vrille
ko03036 Chromosome (19)
argonaute
Bardet-Biedl syndrome 1 protein
BR serine/threonine kinase [EC:2.7.11.1]
centriolin
centrosomal protein CEP164
cohesin complex subunit SCC1
flotillin
histone deacetylase 6/10 [EC:3.5.1.98]
histone-lysine N-methyltransferase SUV420H [EC:2.1.1.43]
kinesin family member 2/24
meiotic recombination protein REC8, animal type
nuclear pore complex protein Nup205
polycomb group RING finger protein 3
polyhomeotic-like protein 1
protocadherin alpha
serine/threonine-protein kinase haspin [EC:2.7.11.1]
serine/threonine-protein kinase SIK [EC:2.7.11.1]
serine/threonine-protein phosphatase 2A regulatory subunit B'
trichoplein keratin filament-binding protein
ko04040 Ion channels (16)
glutamate receptor, ionotropic kainate 2
glutamate receptor, ionotropic kainate 3
glycine receptor alpha-3
glycine receptor beta
hyperpolarization activated cyclic nucleotide-gated potassium channel 2
nicotinic acetylcholine receptor, invertebrate
potassium channel subfamily K member 16
potassium large conductance calcium-activated channel subfamily M alpha member 1
potassium voltage-gated channel Eag-related subfamily H, invertebrate
potassium voltage-gated channel Eag-related subfamily H member 1
potassium voltage-gated channel Shal-related subfamily D, invertebrate
potassium voltage-gated channel Shaw-related subfamily C, invertebrate
transient receptor potential cation channel subfamily C, invertebrate
transient receptor potential cation channel subfamily C member 3
transient receptor potential cation channel subfamily M member 2
voltage-dependent calcium channel alpha 1, invertebrate
ko01001 Protein kinases (14)
activin receptor type-1 [EC:2.7.11.30]
activin receptor type-2A [EC:2.7.11.30]
BR serine/threonine kinase [EC:2.7.11.1]
epidermal growth factor receptor [EC:2.7.10.1]
FKBP12-rapamycin complex-associated protein
insulin-like growth factor 1 receptor [EC:2.7.10.1]
insulin receptor [EC:2.7.10.1]
receptor tyrosine kinase-like orphan receptor 1 [EC:2.7.10.1]
serine/threonine-protein kinase haspin [EC:2.7.11.1]
serine/threonine-protein kinase NIM1 [EC:2.7.11.1]
serine/threonine-protein kinase SIK [EC:2.7.11.1]
tau tubulin kinase [EC:2.7.11.26]
thousand and one amino acid protein kinase [EC:2.7.11.1]
tyrosine-protein kinase Fer [EC:2.7.10.2]
ko04030 G protein-coupled receptors (9)
frizzled 1/7
frizzled 4
frizzled 5/8
metabotropic X receptor
muscarinic acetylcholine receptor
neuropeptide S receptor 1
neuropeptide Y receptor
tachykinin-like receptor
vasoactive intestinal peptide receptor 2
ko04516 Cell adhesion molecules and their ligands (8)
disintegrin and metalloproteinase domain-containing protein 9 [EC:3.4.24.-]
epidermal growth factor receptor [EC:2.7.10.1]
integrin alpha 3
integrin alpha 6
neurexin
protocadherin alpha
protocadherin Fat 4
slit 2
ko04090 Cellular antigens (7)
ATP-binding cassette, subfamily G (WHITE), member 2
disintegrin and metalloproteinase domain-containing protein 10 [EC:3.4.24.81]
frizzled 4
insulin-like growth factor 1 receptor [EC:2.7.10.1]
insulin receptor [EC:2.7.10.1]
integrin alpha 3
integrin alpha 6
ko04050 Cytokine receptors (6)
activin receptor type-1 [EC:2.7.11.30]
activin receptor type-2A [EC:2.7.11.30]
epidermal growth factor receptor [EC:2.7.10.1]
insulin-like growth factor 1 receptor [EC:2.7.10.1]
insulin receptor [EC:2.7.10.1]
receptor tyrosine kinase-like orphan receptor 1 [EC:2.7.10.1]
ko01020 Enzyme-linked receptors (6)
activin receptor type-1 [EC:2.7.11.30]
activin receptor type-2A [EC:2.7.11.30]
epidermal growth factor receptor [EC:2.7.10.1]
insulin-like growth factor 1 receptor [EC:2.7.10.1]
insulin receptor [EC:2.7.10.1]
receptor tyrosine kinase-like orphan receptor 1 [EC:2.7.10.1]
ko01002 Peptidases (6)
disintegrin and metalloproteinase domain-containing protein 10 [EC:3.4.24.81]
disintegrin and metalloproteinase domain-containing protein 9 [EC:3.4.24.-]
leukotriene-A4 hydrolase [EC:3.3.2.6]
minor histocompatibility antigen H13 [EC:3.4.23.-]
plasma kallikrein [EC:3.4.21.34]
tripeptidyl-peptidase II [EC:3.4.14.10]
ko03032 DNA replication proteins (4)
DNA topoisomerase III [EC:5.99.1.2]
exonuclease 1 [EC:3.1.-.-]
regulator of telomere elongation helicase 1 [EC:3.6.4.12]
topoisomerase (DNA) II binding protein 1
ko04812 Cytoskeleton proteins (3)
gelsolin
kinesin family member 2/24
myosin XVIII
ko03110 Chaperones and folding catalysts (3)
hypoxia up-regulated 1
integrin beta-1-binding protein 2
tripeptidyl-peptidase II [EC:3.4.14.10]
ko00536 Heparan sulfate/heparin binding proteins (3)
glia-derived nexin
slit 2
wingless-type MMTV integration site family, member 7
Enriched in T. regenti schistosomula
ko03036 Chromosome (43)
5-azacytidine-induced protein 1
ATP-dependent RNA helicase DDX3X [EC:3.6.4.13]
AT-rich interactive domain-containing protein 1
aurora kinase A [EC:2.7.11.1]
baculoviral IAP repeat-containing protein 5
Bardet-Biedl syndrome 7 protein
breast cancer 2 susceptibility protein
C2 domain-containing protein 3
CAP-Gly domain-containing linker protein 1
centrosomal protein CEP120
CLIP-associating protein 1/2
coiled-coil domain-containing protein 61
cytoskeleton-associated protein 5
disks large-associated protein 5
DNA excision repair protein ERCC-6
DNA replication licensing factor MCM5 [EC:3.6.4.12]
dynein light intermediate chain 2, cytosolic
histone-binding protein RBBP4
histone demethylase JARID1 [EC:1.14.11.-]
histone-lysine N-methyltransferase NSD2 [EC:2.1.1.43]
histone-lysine N-methyltransferase SETD1 [EC:2.1.1.43]
histone-lysine N-methyltransferase SETD2 [EC:2.1.1.43]
histone-lysine N-methyltransferase SETD8 [EC:2.1.1.43]
histone-lysine N-methyltransferase SUV39H [EC:2.1.1.43]
leishmanolysin-like peptidase [EC:3.4.24.-]
LIM domain-containing protein
metastasis-associated protein MTA
mitotic spindle assembly checkpoint protein MAD2
mortality factor 4-like protein 1
nephrocystin-4
NIMA (never in mitosis gene a)-related kinase [EC:2.7.11.1]
origin recognition complex subunit 1
protein FAM161A
remodeling and spacing factor 1
rootletin
serine/threonine-protein kinase TTK/MPS1 [EC:2.7.12.1]
spindle assembly abnormal protein 6
structural maintenance of chromosome 1
structural maintenance of chromosome 2
structural maintenance of chromosome 3 (chondroitin sulfate proteoglycan 6)
transcriptional adapter 2-beta
transcription factor YY
tubulin polyglutamylase TTLL7 [EC:6.-.-.-]
ko02000 Transport system (32)
aquaporin-1
ATP-binding cassette, subfamily A (ABC1), member 3
ATP-binding cassette, subfamily C (CFTR/MRP), member 10
ATP-binding cassette, subfamily C (CFTR/MRP), member 4
ATP-binding cassette, subfamily D (ALD), member 4
bestrophin-3
metal transporter CNNM
MFS transporter, ACS family, solute carrier family 17 (sodium-dependent inorganic phosphate cotransporter), member 6/7/8
MFS transporter, PAT family, solute carrier family 33 (acetyl-CoA transportor), member 1 [EC:2.3.1.-]
MFS transporter, PCFT/HCP family, solute carrier family 46 (folate transporter), member 1/3
MFS transporter, SP family, solute carrier family 2 (facilitated glucose transporter), member 1
MFS transporter, SP family, solute carrier family 2 (myo-inositol transporter), member 13
solute carrier family 10 (sodium/bile acid cotransporter), member 3/5
solute carrier family 13 (sodium-dependent dicarboxylate transporter), member 2/3/5
solute carrier family 1 (glial high affinity glutamate transporter), member 2
solute carrier family 24 (sodium/potassium/calcium exchanger), member 4
solute carrier family 25 (mitochondrial aspartate/glutamate transporter), member 12/13
solute carrier family 25 (mitochondrial carnitine/acylcarnitine transporter), member 20/29
solute carrier family 25 (mitochondrial oxoglutarate transporter), member 11
solute carrier family 25 (mitochondrial thiamine pyrophosphate transporter), member 19
solute carrier family 26, other
solute carrier family 29 (equilibrative nucleoside transporter), member 1/2/3
solute carrier family 30 (zinc transporter), member 5/7
solute carrier family 39 (zinc transporter), member 13
solute carrier family 44 (choline transporter-like protein), member 2/4/5
solute carrier family 6 (neurotransmitter transporter, amino acid) member 5/7/9/14
solute carrier family 6 (neurotransmitter transporter, GABA) member 6/8/11/12/13
solute carrier family 6 (neurotransmitter transporter, noradrenalin) member 2
solute carrier family 7 (cationic amino acid transporter), member 1
solute carrier family 7 (cationic amino acid transporter), member 4
solute carrier family 9 (sodium/hydrogen exchanger), member 6/7
solute carrier organic anion transporter family, member 5A
ko01001 Protein kinases (25)
abelson tyrosine-protein kinase 1 [EC:2.7.10.2]
aurora kinase A [EC:2.7.11.1]
calcium/calmodulin-dependent serine protein kinase [EC:2.7.11.1]
cell cycle related kinase [EC:2.7.11.22]
classical protein kinase C [EC:2.7.11.13]
discoidin domain receptor family member 2 [EC:2.7.10.1]
fibroblast growth factor receptor 2 [EC:2.7.10.1]
fibroblast growth factor receptor 4 [EC:2.7.10.1]
mitogen-activated protein kinase [EC:2.7.11.24]
mitogen-activated protein kinase kinase 6 [EC:2.7.12.2]
mitogen-activated protein kinase kinase 7 [EC:2.7.12.2]
mitogen-activated protein kinase kinase kinase 5 [EC:2.7.11.25]
NIMA (never in mitosis gene a)-related kinase [EC:2.7.11.1]
p21-activated kinase 7 [EC:2.7.11.1]
p70 ribosomal S6 kinase [EC:2.7.11.1]
protein kinase N [EC:2.7.11.13]
RAC serine/threonine-protein kinase [EC:2.7.11.1]
serine/threonine kinase 33 [EC:2.7.11.1]
serine/threonine-protein kinase 11
serine/threonine-protein kinase Chk1 [EC:2.7.11.1]
serine/threonine-protein kinase PRP4 [EC:2.7.11.1]
serine/threonine-protein kinase TTK/MPS1 [EC:2.7.12.1]
serum/glucocorticoid-regulated kinase 3 [EC:2.7.11.1]
TGF-beta receptor type-1 [EC:2.7.11.30]
tyrosine-protein kinase Tec [EC:2.7.10.2]
ko01002 Peptidases (15)
20S proteasome subunit alpha 4 [EC:3.4.25.1]
abhydrolase domain-containing protein 5 [EC:2.3.1.51]
calpain-5 [EC:3.4.22.-]
caspase 7 [EC:3.4.22.60]
cathepsin F [EC:3.4.22.41]
cathepsin S [EC:3.4.22.27]
dipeptidyl-peptidase III [EC:3.4.14.4]
disintegrin and metalloproteinase domain-containing protein 1 [EC:3.4.24.-]
endothelin-converting enzyme [EC:3.4.24.71]
GMP synthase (glutamine-hydrolysing) [EC:6.3.5.2]
leishmanolysin-like peptidase [EC:3.4.24.-]
lysosomal Pro-X carboxypeptidase [EC:3.4.16.2]
mitochondrial-processing peptidase subunit beta [EC:3.4.24.64]
taspase, threonine aspartase, 1 [EC:3.4.25.-]
tolkin [EC:3.4.24.-]
ko04812 Cytoskeleton proteins (12)
CAP-Gly domain-containing linker protein 1
CLIP-associating protein 1/2
dynein light chain 4, axonemal
dynein light intermediate chain 2, cytosolic
leucine-rich repeat-containing protein 49
microtubule-associated protein 9
myosin heavy chain 6/7
myosin VII
septin 4
tubulin polyglutamylase TTLL1 [EC:6.-.-.-]
tubulin polyglutamylase TTLL7 [EC:6.-.-.-]
Wiskott-Aldrich syndrome protein
ko04516 Cell adhesion molecules and their ligands (11)
atrophin-1 interacting protein 3 (BAI1-associated protein 1)
collagen, type I/II/III/V/XI/XXIV/XXVII, alpha
collagen, type VI, alpha
connective tissue growth factor
dystroglycan 1
fibroblast growth factor receptor 4 [EC:2.7.10.1]
NAD+ nucleosidase [EC:3.2.2.5]
neurexin
neuroligin
protocadherin-16/23
slit 1
ko04031 GTP-binding proteins (10)
ADP-ribosylation factor 6
ADP-ribosylation factor-like protein 13B
guanine nucleotide-binding protein G(I)/G(S)/G(T) subunit beta-1
guanine nucleotide-binding protein G(o) subunit alpha
guanine nucleotide-binding protein subunit alpha-13
Ras homolog gene family, member U
Ras-related protein Rab-27A
Ras-related protein Ral-A
Ras-related protein Rap-1A
Ras-related protein Rap-2A
ko04090 Cellular antigens (7)
discoidin domain receptor family member 2 [EC:2.7.10.1]
fibroblast growth factor receptor 2 [EC:2.7.10.1]
fibroblast growth factor receptor 4 [EC:2.7.10.1]
frizzled 9/10
NAD+ nucleosidase [EC:3.2.2.5]
prominin 1
sodium/potassium-transporting ATPase subunit beta
ko03032 DNA replication proteins (7)
ATP-dependent DNA helicase PIF1 [EC:3.6.4.12]
DNA helicase MCM9 [EC:3.6.4.12]
DNA polymerase alpha subunit A [EC:2.7.7.7]
DNA polymerase epsilon subunit 1 [EC:2.7.7.7]
DNA replication licensing factor MCM5 [EC:3.6.4.12]
GINS complex subunit 3
origin recognition complex subunit 1
ko03110 Chaperones and folding catalysts (6)
calnexin
cathepsin S [EC:3.4.22.27]
DnaJ homolog subfamily B member 11
E3 SUMO-protein ligase RanBP2
NK-tumor recognition protein
protein disulfide-isomerase A6 [EC:5.3.4.1]
ko00536 Heparan sulfate/heparin binding proteins (5)
collagen, type I/II/III/V/XI/XXIV/XXVII, alpha
collagen, type VI, alpha
fibroblast growth factor receptor 2 [EC:2.7.10.1]
slit 1
wingless-type MMTV integration site family, member 16
ko00535 Proteoglycans (2)
glypican 5
structural maintenance of chromosome 3 (chondroitin sulfate proteoglycan 6)
Enriched in T. szidati and T. regenti schistosomula
ko03036 Chromosome (51)
abnormal spindle-like microcephaly-associated protein
adenomatosis polyposis coli protein
AT-rich interactive domain-containing protein 2
biogenesis of lysosome-related organelles complex 1 subunit 2
bromodomain-containing protein 8
cell division cycle 20, cofactor of APC complex
centromere protein J
centrosomal protein CEP104
centrosomal protein CEP135
centrosomal protein CEP19
centrosomal protein CEP95
chromatin assembly factor 1 subunit A
chromatin licensing and DNA replication factor 1
chromosome transmission fidelity protein 18
chromosome transmission fidelity protein 4
condensin complex subunit 1
condensin complex subunit 3
cyclin B
DNA replication licensing factor MCM2 [EC:3.6.4.12]
DNA replication licensing factor MCM3 [EC:3.6.4.12]
dynein heavy chain 1, cytosolic
eukaryotic translation initiation factor 2C
histone deacetylase 7 [EC:3.5.1.98]
histone H3
histone-lysine N-methyltransferase EZH2 [EC:2.1.1.43]
intraflagellar transport protein 88
kinesin family member 11
kinesin family member 20
kinesin family member 23
kinetochore protein NDC80
leucine-rich repeat and coiled-coil domain-containing protein 1
lysine-specific histone demethylase 1 [EC:1.-.-.-]
N-acetyltransferase [EC:2.3.1.-]
origin recognition complex subunit 2
origin recognition complex subunit 3
outer dense fiber protein 2
p21-activated kinase 1 [EC:2.7.11.1]
polo-like kinase 1 [EC:2.7.11.21]
polo-like kinase 4 [EC:2.7.11.21]
poly [ADP-ribose] polymerase [EC:2.4.2.30]
polycomb protein SUZ12
protein HIRA/HIR1
protein regulator of cytokinesis 1
protein SFI1
Rac GTPase-activating protein 1
rotatin
separase [EC:3.4.22.49]
sister chromatid cohesion protein DCC1
sister chromatid cohesion protein PDS5
tetratricopeptide repeat protein 8
tubulin epsilon
ko01001 Protein kinases (24)
ataxia telangiectasia mutated family protein [EC:2.7.11.1]
casein kinase 1, gamma [EC:2.7.11.1]
cell division control protein 7 [EC:2.7.11.1]
citron Rho-interacting kinase [EC:2.7.11.1]
c-Jun N-terminal kinase [EC:2.7.11.24]
dual-specificity tyrosine-(Y)-phosphorylation regulated kinase [EC:2.7.12.1]
fyn-related kinase [EC:2.7.10.2]
LIM domain kinase 1 [EC:2.7.11.1]
male germ cell-associated kinase [EC:2.7.11.22]
MAP/microtubule affinity-regulating kinase [EC:2.7.11.1]
misshapen/NIK-related kinase [EC:2.7.11.1]
mitogen-activated protein kinase kinase kinase 1 [EC:2.7.11.25]
muscle, skeletal, receptor tyrosine kinase [EC:2.7.10.1]
nemo like kinase [EC:2.7.11.24]
p21-activated kinase 1 [EC:2.7.11.1]
polo-like kinase 1 [EC:2.7.11.21]
polo-like kinase 4 [EC:2.7.11.21]
PTK7 protein tyrosine kinase 7 [EC:2.7.10.1]
serine/threonine kinase 17 [EC:2.7.11.1]
serine/threonine-protein kinase ATR [EC:2.7.11.1]
serine/threonine-protein kinase greatwall [EC:2.7.11.1]
serine/threonine-protein kinase MRCK [EC:2.7.11.1]
spleen tyrosine kinase [EC:2.7.10.2]
tyrosine-protein kinase Fyn [EC:2.7.10.2]
ko04516 Cell adhesion molecules and their ligands (23)
agrin
disintegrin and metalloproteinase domain-containing protein 17 [EC:3.4.24.86]
disintegrin and metalloproteinase domain-containing protein 9 [EC:3.4.24.-]
heparan sulfate proteoglycan 2 (perlecan)
integrin alpha 3
integrin beta 1
laminin, beta 1
laminin, gamma 1
netrin 1
netrin receptor unc-5
neural cell adhesion molecule
nidogen (entactin)
protocadherin alpha
protocadherin delta 1
protocadherin delta 2
protocadherin Fat 1/2/3
protocadherin gamma subfamily B
receptor-type tyrosine-protein phosphatase delta [EC:3.1.3.48]
roundabout, axon guidance receptor 2
roundabout, axon guidance receptor 3
semaphorin 5
syndecan 2
tyrosine-protein kinase Fyn [EC:2.7.10.2]
ko01002 Peptidases (16)
a disintegrin and metalloproteinase with thrombospondin motifs 3 [EC:3.4.24.-]
a disintegrin and metalloproteinase with thrombospondin motifs 9 [EC:3.4.24.-]
aspartyl aminopeptidase [EC:3.4.11.21]
calpain, invertebrate [EC:3.4.22.-]
carbamoyl-phosphate synthase / aspartate carbamoyltransferase / dihydroorotase [EC:6.3.5.5 2.1.3.2 3.5.2.3]
cathepsin A (carboxypeptidase C) [EC:3.4.16.5]
cathepsin B [EC:3.4.22.1]
cathepsin C [EC:3.4.14.1]
cathepsin D [EC:3.4.23.5]
cathepsin K [EC:3.4.22.38]
cathepsin L [EC:3.4.22.15]
dipeptidyl-peptidase II [EC:3.4.14.2]
legumain [EC:3.4.22.34]
leucyl aminopeptidase [EC:3.4.11.1]
separase [EC:3.4.22.49]
tissue plasminogen activator [EC:3.4.21.68]
ko04812 Cytoskeleton proteins (15)
adenomatosis polyposis coli protein
dynein heavy chain 1, cytosolic
dynein light chain LC8-type
dynein light intermediate chain, axonemal
kinesin family member 1
kinesin family member 11
kinesin family member 20
kinesin family member 23
kinesin family member 26
kinesin family member 4/7/21/27
kinesin family member 5
myosin XV
septin 7
spectrin beta
tubulin epsilon
ko03032 DNA replication proteins (15)
ataxia telangiectasia mutated family protein [EC:2.7.11.1]
cell division control protein 7 [EC:2.7.11.1]
chromatin licensing and DNA replication factor 1
cyclin B
DNA helicase MCM8 [EC:3.6.4.12]
DNA polymerase alpha subunit B
DNA primase large subunit [EC:2.7.7.-]
DNA replication licensing factor MCM2 [EC:3.6.4.12]
DNA replication licensing factor MCM3 [EC:3.6.4.12]
DNA replication licensing factor MCM4 [EC:3.6.4.12]
DNA replication licensing factor MCM6 [EC:3.6.4.12]
nijmegen breakage syndrome protein 1
origin recognition complex subunit 2
origin recognition complex subunit 3
poly [ADP-ribose] polymerase [EC:2.4.2.30]
ko04090 Cellular antigens (6)
ATP-binding cassette, subfamily B (MDR/TAP), member 1 [EC:3.6.3.44]
CD9 antigen
integrin beta 1
jagged
neural cell adhesion molecule
syndecan 2
ko03110 Chaperones and folding catalysts (6)
cathepsin A (carboxypeptidase C) [EC:3.4.16.5]
cathepsin B [EC:3.4.22.1]
cathepsin C [EC:3.4.14.1]
cathepsin K [EC:3.4.22.38]
cathepsin L [EC:3.4.22.15]
hexosaminidase [EC:3.2.1.52]
ko00536 Heparan sulfate/heparin binding proteins (6)
amyloid beta A4 protein
cathepsin B [EC:3.4.22.1]
netrin 1
neural cell adhesion molecule
tissue plasminogen activator [EC:3.4.21.68]
wingless-type MMTV integration site family, member 5
ko00535 Proteoglycans (4)
agrin
amyloid beta A4 protein
glypican 1
syndecan 2
