# Supplementary material for: Molecular evidence for distinct modes of nutrient acquisition between visceral and neurotropic schistosomes of birds
Source: Sci Rep. 2019 Feb 4;9:1347. doi: 10.1038/s41598-018-37669-2 (PMC6362228; doi:10.1038/s41598-018-37669-2)
Supplement: Supplementary file 5 — Supplementary Table S5 [file 41598_2018_37669_MOESM5_ESM.xlsx]

## Sheet: STable5
Supplementary Table S5. Peptidases predicted from transcripts from Trichobilharzia szidati and T. regenti and annotated based on homology (BLASTp; E-value E-value cut-off: ≤ 10-5) to proteins in the MEROPS database.
Family	Subfamily	Type enzyme	Number of transcripts	Peptidase groups with >1 representative
Trichobilharzia szidati
Total peptidases			357
Aspartic
A01	A01A	pepsin A (Homo sapiens)	12	7 chlapsin; 4 cathepsin D; 1 necepsin-1
A22	A22B	mpas 1 peptidase (Homo sapiens)	6	5 impas 1 peptidase; 1 subfamily A22B unassigned peptidases
A28	A28A	DNA-damage inducible protein 1 (Saccharomyces cerevisiae)	1	1 DNA-damage inducible protein 2
A22	A22A	presenilin 1 (Homo sapiens)	1	1 subfamily A22A unassigned peptidases
Cysteine
C01	C01A	papain (Carica papaya)	46	11 unassigned peptidase; 7 Cwp84 peptidase; 8 cathepsin B-like peptidase; 4 xylellain; 2 SmCL3 peptidase; 2 SmCL2 peptidase; 2 SmCB2 peptidase; 2 CPC peptidase; 1 Ta.61026 peptidase; 1 SmCL1 peptidase; 1 dipeptidyl-peptidase I; 2 dipeptidyl-peptidase I; 1 CPXaC peptidase; 1 cathepsin X; 1 cathepsin H;
C19		ubiquitin-specific peptidase 14 (Homo sapiens)	44	33 unassigned peptidase; 6 ubiquitin-specific peptidase 2; 2 ubiquitin-specific endopeptidase 39; 2 ubiquitin-specific peptidase 14; 1 Mername-AA305 putative ubiquitin isopeptidase;
C02	C02A	calpain-2 (Homo sapiens)	8	3 unassigned peptidase; 4 calpain; 1 calpain-14
C11	C110	clostripain (Clostridium histolyticum)	5	5 kyphoscoliosis peptidase
C97		DeSI-1 peptidase (Mus musculus)	4	3 unassigned peptidase; 1 DeSI-2 peptidase
C13		legumain (Canavalia ensiformis)	4	2 legumain, trematode-type; 1 glycosylphosphatidylinositol:protein transamidase; 1 unassigned peptidase
C48		Ulp1 peptidase (Saccharomyces cerevisiae)	3	3 unassigned peptidase
C44		amidophosphoribosyltransferase precursor (Homo sapiens)	3	2 glutamine:fructose-6-phosphate amidotransferase; 1 unassigned peptidase
C26		gamma-glutamyl hydrolase (Rattus norvegicus)	3	1 PF3D7 1410200 g.p.; 1 LD42771 protein; 1 carbamyl phosphate synthetase
C14	C14A	caspase-1 (Rattus norvegicus)	3	3 unassigned peptidase
C02	C02X	N/A	3	3 unassigned peptidase
C86		ataxin-3 (Homo sapiens)	2	2 unassigned peptidase
C12		ubiquitinyl hydrolase-L1 (Homo sapiens)	2	2 unassigned peptidase
C95		lysosomal 66.3 kDa protein (Mus musculus)	1	1 lysosomal 66.3 kDa protein
C85	C85B	OTU1 peptidase (Saccharomyces cerevisiae)	1	1 YOD1 peptidase
C85	C85A	OTLD1 deubiquitinylating enzyme (Homo sapiens)	1	1 OTLD1 deubiquitinylating enzyme
C83		gamma-glutamylcysteine dipeptidyltranspeptidase (Nostoc sp. PCC 7120)	1	1 phytochelatin synthase
C78		UfSP1 peptidase (Mus musculus)	1	1 unassigned peptidase
C65		otubain-1 (Homo sapiens)	1	1 otubain-1
C64		Cezanne peptidase (Homo sapiens)	1	1 unassigned peptidase
C54		autophagin-1 (Homo sapiens)	1	1 unassigned peptidase
C50		separase (Saccharomyces cerevisiae)	1	1 unassigned peptidase
C46		hedgehog protein (Drosophila melanogaster)	1	1 unassigned peptidase
Metalloprotease
M12	M12B	adamalysin (Crotalus adamanteus)	14	9 subfamily M12B unassigned peptidases; 5 ADAM34
M24	M24B	aminopeptidase P (Escherichia coli)	11	5 unassigned peptidase; 2 Xaa-Pro dipeptidase; 2 aminopeptidase P3; 1 Xaa-Pro dipeptidase; 1 aminopeptidase P1
M41		FtsH peptidase (Escherichia coli)	7	4 paraplegin; 3 unassigned peptidase
M14	M14B	carboxypeptidase E (Bos taurus)	7	3 adipocyte-enhancer binding protein 1; 3 unassigned peptidase; 1 EGL-21 peptidase
M13		neprilysin (Homo sapiens)	7	4 Kell blood-grounassigned peptidase peptidase; 2 unassigned peptidase; 1 Nep2 peptidase
M12	M12A	astacin (Astacus astacus)	7	3 mammalian-type tolloid-like 2 protein; 3 unassigned peptidase; 1 vertebrate tolloid-like 1 protein
M20	M20A	glutamate carboxypeptidase (Pseudomonas sp.)	5	5 unassigned peptidase
M01		aminopeptidase N (Homo sapiens)	5	5 unassigned peptidase
M17		leucine aminopeptidase 3 (Bos taurus)	4	2 leucine aminopeptidase; 1 PwLAP aminopeptidase; 1 PepB aminopeptidase
M67	M67A	RPN11 peptidase (Saccharomyces cerevisiae)	3	2 26S proteasome non-ATPase regulatory subunit 7; 1 unassigned peptidase
M24	M24A	methionyl aminopeptidase 1 (Escherichia coli)	3	1 unassigned peptidase; 1 methionyl aminopeptidase 2; 1 methionyl aminopeptidase 1
M16	M16A	pitrilysin (Escherichia coli)	3	1 unassigned peptidase; 1 CG2025 protein
M08		leishmanolysin (Leishmania major)	3	3 unassigned peptidase
M03	M03A	thimet oligopeptidase (Rattus norvegicus)	3	2 unassigned peptidase; 1 Y67H2A.7
M49		dipeptidyl-peptidase III (Rattus norvegicus)	2	2 dipeptidyl-peptidase III
M16	M16C	eupitrilysin (Homo sapiens)	2	2 unassigned peptidase
M16	M16B	mitochondrial processing peptidase beta-subunit (Saccharomyces cerevisiae)	2	2 unassigned peptidase
M14	M14A	carboxypeptidase A1 (Homo sapiens)	2	2 unassigned peptidase
M10	M10A	matrix metallopeptidase-1 (Homo sapiens)	2	1 Zmp-5; 1 matrix metallopeptidase-9
M96		Tiki1 peptidase (Homo sapiens)	1	1 Tiki1 peptidase
M79		RCE1 peptidase (Saccharomyces cerevisiae)	1	1unassigned peptidase
M67	M67C	STAMBP isopeptidase (Homo sapiens)	1	1 unassigned peptidase
M50	M50X	N/A	1	1 unassigned peptidase
M50	M50B	sporulation factor SpoIVFB (Bacillus subtilis)	1	1 RseP peptidase
M50	M50A	site 2 peptidase (Homo sapiens)	1	1 site 2 peptidase
M48	M48A	Ste24 peptidase (Saccharomyces cerevisiae)	1	1 farnesylated-protein converting enzyme 1
M38		isoaspartyl dipeptidase (Escherichia coli)	1	1 dihydropyrimidinase related protein-5
M28	M28X	N/A	1	1 Fxna peptidase
M28	M28B	glutamate carboxypeptidase II (Homo sapiens)	1	1 unassigned peptidase
M24	M24X	N/A	1	1 proliferation-associated protein 2G4
M18		aminopeptidase I (Saccharomyces cerevisiae)	1	1 unassigned peptidase
Serine
S01	S01A	chymotrypsin A (Bos taurus)	18	10 tryptase; 3 unassigned peptidase; 2 thrombin; 2 coagulation factor B; 1 complement factor Bb
S09	S09X	N/A	11	9 unassigned peptidase; 1 highly similar to acyl-protein thioesterase 1; 1 cholinesterase
S10		carboxypeptidase Y (Saccharomyces cerevisiae)	9	7 serine carboxypeptidase A; 2 serine carboxypeptidase A
S54		rhomboid-1 (Drosophila melanogaster)	5	2 iRhom1; 2 unassigned peptidase; 1 rhomboid-4
S33		prolyl aminopeptidase (Neisseria gonorrhoeae)	4	2 protein phosphatase methylesterase 1; 1 lipase M; 1 unassigned peptidase
S08	S08B	kexin (Saccharomyces cerevisiae)	4	4 unassigned peptidase
S29		hepacivirin (hepatitis C virus)	3	3 unassigned peptidase
S09	S09B	dipeptidyl-peptidase IV (Homo sapiens)	3	3 unassigned peptidase
S09	S09A	prolyl oligopeptidase (Sus scrofa)	3	2 prolyl oligopeptidase; 1 At1g76140
S28		lysosomal Pro-Xaa carboxypeptidase (Homo sapiens)	2	1 lysosomal Pro-Xaa carboxypeptidase; 1 dipeptidyl-peptidase II
S01	S01C	DegP peptidase (Escherichia coli)	2	2 unassigned peptidase
S72		dystroglycan (Homo sapiens)	1	1 unassigned peptidase
S59		nucleoporin 145 (Homo sapiens)	1	1 unassigned peptidase
S41	S41A	C-terminal processing peptidase-1 (Escherichia coli)	1	1 unassigned peptidase
S26	S26B	signalase 21 kDa component (Saccharomyces cerevisiae)	1	1 Mername-AA228 putative signal peptidase
S16		Lon-A peptidase (Escherichia coli)	1	1 At3g05780
S14		peptidase Clp (Escherichia coli)	1	1 peptidase Clp
S09	S09C	acylaminoacyl-peptidase (Homo sapiens)	1	1 unassigned peptidase
S08	S08A	subtilisin Carlsberg (Bacillus licheniformis)	1	1 unassigned peptidase
Threonine
T01	T01A	archaean proteasome, beta component (Thermoplasma acidophilum)	14	3 beta5 subunit; 2 unassigned peptidase; 2 proteasome subunit alpha 6; 1 proteasome subunit beta 2; 2 proteasome subunit beta2; 1 proteasome subunit alpha 2; 1 proteasome subunit alpha 1; 1 Mername-AA242 peptidase homologue; 1 Mername-AA231 pseudogene; 1 constitutive proteasome catalytic subunit 1
T02		glycosylasparaginase precursor (Homo sapiens)	3	3 unassigned peptidase
T01	T01X	N/A	3	2 unassigned peptidase; 1 SPCC1442.06 g.p.
T03		gamma-glutamyltransferase 1 (Escherichia coli)	1	1 unassigned peptidase
Trichobilharzia regenti
Total peptidases			392
Aspartic
A01	A01A	pepsin A (Homo sapiens)	10	8 chlapsin; 1 necepsin-1; 1 cathepsin D
A22	A22B	mpas 1 peptidase (Homo sapiens)	2	1 unassigned peptidase; 1 impas 1 peptidase
A28	A28A	DNA-damage inducible protein 1 (Saccharomyces cerevisiae)	1	1 DNA-damage inducible protein 2
A22	A22A	presenilin 1 (Homo sapiens)	1	1 unassigned peptidase
Cysteine
C01	C01A	papain (Carica papaya)	51	9 subfamily C1A unassigned peptidases; 6 Cwp84 peptidase; 6 cathepsin B-like peptidase; 5 xylellain; 3 SmCL3 peptidase; 3 cathepsin B-like peptidase; 2 SmCL2 peptidase; 2 dipeptidyl-peptidase I; 2 cathepsin X; 2 cathepsin B-like peptidase; 1 Ta.61026 peptidase; 1 subfamily C1A unassigned peptidases; 1 SmCL1 peptidase; 1 SmCB2 peptidase; 1 dipeptidyl-peptidase I; 1 CPXaC peptidase; 1 CPC peptidase…
C19		ubiquitin-specific peptidase 14 (Homo sapiens)	43	16 family C19 unassigned peptidases; 10 family C19 unassigned peptidases; 4 family C19 unassigned peptidases; 3 ubiquitin-specific endopeptidase 39 [misleading]; 3 family C19 unassigned peptidases; 2 ubiquitin-specific peptidase 14; 2 family C19 unassigned peptidases; 1 ubiquitin-specific peptidase 2; 1 Mername-AA305 putative ubiquitin isopeptidase; 1 family C19 unassigned peptidases
C02	C02A	calpain-2 (Homo sapiens)	11	3 subfamily C2A unassigned peptidases; 2 calpain; 1 subfamily C2A unassigned peptidases; 1 Mername-AA248; 1 calpain; 1 calpain M; 1 calpain-14; 1 androglobin
C48		Ulp1 peptidase (Saccharomyces cerevisiae)	7	5 family C48 unassigned peptidases; 1 SENP6 peptidase; 1 family C48 unassigned peptidases
C13		legumain (Canavalia ensiformis)	6	3 glycosylphosphatidylinositol:protein transamidase; 1 legumain, trematode-type; 1 legumain, trematode-type; 1 family C13 unassigned peptidases
C85	C85A	OTLD1 deubiquitinylating enzyme (Homo sapiens)	5	3 OTLD1 deubiquitinylating enzyme; 1 subfamily C85A unassigned peptidases; 1 OTLD1 deubiquitinylating enzyme
C97		DeSI-1 peptidase (Mus musculus)	4	2 family C97 unassigned peptidases; 1 family C97 unassigned peptidases; 1 DeSI-2 peptidase
C26		gamma-glutamyl hydrolase (Rattus norvegicus)	4	2 LD42771 protein; 1 PF3D7 1410200 g.p.; 1 carbamyl phosphate synthetase
C54		autophagin-1 (Homo sapiens)	3	2 family C54 unassigned peptidases; 1 family C54 unassigned peptidases
C50		separase (Saccharomyces cerevisiae)	3	3 family C50 unassigned peptidases
C14	C14A	caspase-1 (Rattus norvegicus)	3	3 subfamily C14A unassigned peptidases
C12		ubiquitinyl hydrolase-L1 (Homo sapiens)	3	1 ubiquitinyl hydrolase-L3; 1 family C12 unassigned peptidases; 1 family C12 unassigned peptidases
C11	C110	clostripain (Clostridium histolyticum)	3	3 kyphoscoliosis peptidase
C86		ataxin-3 (Homo sapiens)	2	1 family C86 unassigned peptidases; 1 family C86 unassigned peptidases
C83		gamma-glutamylcysteine dipeptidyltranspeptidase (Nostoc sp. PCC 7120)	2	2 phytochelatin synthase
C46		hedgehog protein (Drosophila melanogaster)	2	2 family C46 unassigned peptidases
C44		amidophosphoribosyltransferase precursor (Homo sapiens)	2	1 glutamine:fructose-6-phosphate amidotransferase; 1 family C44 unassigned peptidases
C95		lysosomal 66.3 kDa protein (Mus musculus)	1	1 lysosomal 66.3 kDa protein
C85	C85B	OTU1 peptidase (Saccharomyces cerevisiae)	1	1 YOD1 peptidase
C78		UfSP1 peptidase (Mus musculus)	1	1 unassigned peptidase
C65		otubain-1 (Homo sapiens)	1	1 C65 otubain-1
C64		Cezanne peptidase (Homo sapiens)	1	1 unassigned peptidase
C56		N/A	1	1 C56 DJ-1 putative peptidase
C02	C02X	N/A	1	1 unassigned peptidase
Metalloprotease
M12	M12B	adamalysin (Crotalus adamanteus)	14	10 subfamily M12B unassigned peptidases; 3 ADAM34; 1 subfamily M12B unassigned peptidases
M14	M14B	carboxypeptidase E (Bos taurus)	9	2 subfamily M14B unassigned peptidases; 2 adipocyte-enhancer binding protein 1; 1 subfamily M14B unassigned peptidases; 1 subfamily M14B unassigned peptidases; 1 EGL-21 peptidase; 1 cytosolic carboxypeptidase-like protein 5; 1 cytosolic carboxypeptidase-like protein 5
M13		neprilysin (Homo sapiens)	8	4 family M13 unassigned peptidases; 3 Kell blood-group peptidase; 1 Nep2 peptidase
M41		FtsH peptidase (Escherichia coli)	6	2 paraplegin; 2 paraplegin; 1 family M41 unassigned peptidases; 1 family M41 unassigned peptidases
M20	M20A	glutamate carboxypeptidase (Pseudomonas sp.)	6	4 subfamily M20A unassigned peptidases; 2 subfamily M20A unassigned peptidases
M12	M12A	adamalysin (Crotalus adamanteus)	6	3 mammalian-type tolloid-like 2 protein; 2 subfamily M12A unassigned peptidases; 1 vertebrate tolloid-like 1 protein
M08		leishmanolysin (Leishmania major)	6	6 family M8 unassigned peptidases
M67	M67A	RPN11 peptidase (Saccharomyces cerevisiae)	5	2 26S proteasome non-ATPase regulatory subunit 7; 1 subfamily M67A unassigned peptidases; 1 subfamily M67A unassigned peptidases; 1 rpn-11 g.p.
M24	M24B	N/A	5	2 subfamily M24B unassigned peptidases; 1 Xaa-Pro dipeptidase; 1 aminopeptidase P3; 1 aminopeptidase P1
M17		leucine aminopeptidase 3 (Bos taurus)	5	3 leucine aminopeptidase; 1 PwLAP aminopeptidase; 1 PepB aminopeptidase
M16	M16B	mitochondrial processing peptidase beta-subunit (Saccharomyces cerevisiae)	4	2 subfamily M16B unassigned peptidases; 1 mitochondrial processing peptidase subunit alpha unit 2; 1 mitochondrial processing peptidase non-peptidase alpha subunit
M16	M16A	pitrilysin (Escherichia coli)	4	3 subfamily M16A unassigned peptidases; 1 subfamily M16A unassigned peptidases
M01		aminopeptidase N (Homo sapiens)	4	2 family M1 unassigned peptidases; 1 Tata binding protein associated factor; 1 family M1 unassigned peptidases
M49		dipeptidyl-peptidase III (Rattus norvegicus)	3	3 dipeptidyl-peptidase III
M24	M24A	methionyl aminopeptidase 1 (Escherichia coli)	3	1 subfamily M24A unassigned peptidases; 1 methionyl aminopeptidase 2; 1 methionyl aminopeptidase 1
M03	M03A	thimet oligopeptidase (Rattus norvegicus)	3	2 subfamily M3A unassigned peptidases; 1 Y67H2A.7
M28	M28B	glutamate carboxypeptidase II (Homo sapiens)	2	2 unassigned peptidase
M24	M24X	N/A	2	2 proliferation-associated protein 2G4
M10	M10A	matrix metallopeptidase-1 (Homo sapiens)	2	1 Zmp-5; 1 matrix metallopeptidase-9
M96		Tiki1 peptidase (Homo sapiens)	1	1 Tiki1 peptidase
M67	M67C	STAMBP isopeptidase (Homo sapiens)	1	1 unassigned peptidase
M50	M50X	N/A	1	1 unassigned peptidase
M50	M50B	sporulation factor SpoIVFB (Bacillus subtilis)	1	1 RseP peptidase
M50	M50A	site 2 peptidase (Homo sapiens)	1	1 site 2 peptidase
M48	M48A	Ste24 peptidase (Saccharomyces cerevisiae)	1	1 farnesylated-protein converting enzyme 1
M28	M28X	N/A	1	1 unassigned peptidase
M23	M23B	glutamate carboxypeptidase II (Homo sapiens)	1	1 unassigned peptidase
M18		aminopeptidase I (Saccharomyces cerevisiae)	1	1 unassigned peptidase
M16	M16C	eupitrilysin (Homo sapiens)	1	1 unassigned peptidase
M14	M14A	carboxypeptidase A1 (Homo sapiens)	1	1 unassigned peptidase
Serine
S01	S01A	chymotrypsin A (Bos taurus)	22	12 tryptase; 3 subfamily S1A unassigned peptidases; 2 subfamily S1A unassigned peptidases; 2 coagulation factor B; 1 thrombin; 1 subfamily S1A unassigned peptidases; 1 complement factor Bb
S09	S09X	N/A	17	7 family S9 unassigned peptidases; 3 family S9 unassigned peptidases; 3 family S9 unassigned peptidases; 2 highly similar to acyl-protein thioesterase 1; 1 neuroligin 2; 1 cholinesterase
S33		prolyl aminopeptidase (Neisseria gonorrhoeae)	6	2 kraken protein; 1 Williams-Beuren syndrome critical region protein 21 epoxide hydrolase; 1 lipase M; 1 family S33 unassigned peptidases; 1 family S33 unassigned peptidases
S54		rhomboid-1 (Drosophila melanogaster)	5	2 iRhom1; 2 family S54 unassigned peptidases; 1 rhomboid-4
S10		carboxypeptidase Y (Saccharomyces cerevisiae)	5	2 serine carboxypeptidase A; 2 family S10 unassigned peptidases; 1 serine carboxypeptidase A
S08	S08B	kexin (Saccharomyces cerevisiae)	5	4 subfamily S8B unassigned peptidases; 1 subfamily S8B unassigned peptidases
S29		hepacivirin (hepatitis C virus)	4	4 family S29 unassigned peptidases
S09	S09B	dipeptidyl-peptidase IV (Homo sapiens)	4	3 subfamily S9B unassigned peptidases; 1 subfamily S9B unassigned peptidases
S08	S08A	subtilisin Carlsberg (Bacillus licheniformis)	4	2 subfamily S8A unassigned peptidases; 1 subfamily S8A unassigned peptidases; 1 subfamily S8A unassigned peptidases
S28		lysosomal Pro-Xaa carboxypeptidase (Homo sapiens)	2	1 lysosomal Pro-Xaa carboxypeptidase; 1 dipeptidyl-peptidase II
S26	S26A	signal peptidase I (Escherichia coli)	2	2 subfamily S26A unassigned peptidases
S09	S09A	prolyl oligopeptidase (Sus scrofa)	2	1 prolyl oligopeptidase; 1 At1g76140
S77		prohead peptidase gp21 (Enterobacteria phage T4)	1	1 family S77
S59		nucleoporin 145 (Homo sapiens)	1	1 family S59 unassigned peptidases
S41	S41A	C-terminal processing peptidase-1 (Escherichia coli)	1	1 subfamily S41A unassigned peptidases
S16		Lon-A peptidase (Escherichia coli)	1	1 At3g05780
S14		peptidase Clp (Escherichia coli)	1	1 peptidase Clp
S09	S09C	acylaminoacyl-peptidase (Homo sapiens)	1	1 subfamily S9C unassigned peptidases
S01	S01C	DegP peptidase (Escherichia coli)	1	1 subfamily S1C unassigned peptidases
S01	S01B	glutamyl endopeptidase I (Staphylococcus aureus)	1	1 subfamily S1B unassigned peptidases
Threonine
T01	T01A	archaean proteasome, beta component (Thermoplasma acidophilum)	13	3 proteasome subunit alpha 3; 2 proteasome subunit alpha 6; 1 subfamily T1A unassigned peptidases; 1 proteasome subunit beta 2; 1 proteasome subunit beta2; 1 proteasome subunit alpha 2; 1 proteasome subunit alpha 1; 1 Mername-AA242 peptidase homologue; 1 Mername-AA231 pseudogene; 1 constitutive proteasome catalytic subunit 1
T02		glycosylasparaginase precursor (Homo sapiens)	5	5 family T2 unassigned peptidases
T01	T01X	N/A	3	2 SPCC1442.06 g.p.; 1 family T1 unassigned peptidases
T03		gamma-glutamyltransferase 1 (Escherichia coli)	2	2 family T3 unassigned peptidases
